# Supplementary material for: {N-[1-(1H-Benzimidazol-2-yl)ethyl­idene-κN 3]-3-(1H-imidazol-1-yl)propan-1-amine-κN}dibromidomercury(II)
Source: Acta Crystallogr Sect E Struct Rep Online. 2011 Dec 14;68(Pt 1):m44. doi: 10.1107/S1600536811051166 (PMC3254313; doi:10.1107/S1600536811051166)
Supplement: Supplementary file 1 [file e-68-00m44-sup1.cif]

##############################################################################
#                                                                            #
# This CIF contains the data in a paper accepted for publication in          #
# Acta Crystallographica Section E. It conforms to the requirements of       #
# Notes for Authors for Acta Crystallographica Section E, and has been       #
# peer reviewed under the auspices of the IUCr Commission on Journals.       #
#                                                                            #
# Full details of the Crystallographic Information File format               #
# are given in the paper "The Crystallographic Information File (CIF):       #
# a New Standard Archive File for Crystallography" by S. R. Hall, F. H.      #
# Allen and I. D. Brown [Acta Cryst. (1991), A47, 655-685].                  #
#                                                                            #
# The current version of the core CIF dictionary is obtainable from          #
# ftp://ftp.iucr.org/pub/cif_core.dic.                                       #
#                                                                            #
# Software is freely available for graphical display of the structure(s)     #
# in this CIF. For information consult the CIF software page                 #
# http://www.iucr.org/resources/cif/software.                                #
#                                                                            #
# This file may be used for bona fide research purposes within the           #
# scientific community so long as proper attribution is given to the journal # 
# article from which it was obtained.                                        #
#                                                                            #
##############################################################################
data_I
_audit_creation_method     SHELXL-97
_chemical_name_systematic
;
{<i>N</i>-[1-(1<i>H</i>-Benzimidazol-2-yl)ethylidene-\k<i>N</i>^3^]-
3-(1<i>H</i>-imidazol-1-yl)propan-1-amine-\k<i>N</i>}dibromidomercury(II)
;
_chemical_name_common     ?
_chemical_formula_moiety     'C15 H17 Br2 Hg N5'
_chemical_formula_sum     'C15 H17 Br2 Hg N5'
_chemical_formula_iupac     '[Hg Br2 (C15 H17 N5)]'
_chemical_formula_weight     627.75
_chemical_melting_point     ?
_symmetry_cell_setting     'monoclinic'
_symmetry_space_group_name_H-M     'P 21/c'
_symmetry_space_group_name_hall     '-P 2ybc'
loop_
    _symmetry_equiv_pos_as_xyz
    'x, y, z'
    '-x, y+1/2, -z+1/2'
    '-x, -y, -z'
    'x, -y-1/2, z-1/2'
_cell_length_a     10.3054(4)
_cell_length_b     10.6680(4)
_cell_length_c     16.6030(5)
_cell_angle_alpha     90.00
_cell_angle_beta     100.844(3)
_cell_angle_gamma     90.00
_cell_volume     1792.71(11)
_cell_formula_units_Z     4
_cell_measurement_reflns_used     ?
_cell_measurement_theta_min     2.77
_cell_measurement_theta_max     27
_cell_measurement_temperature     298(2)
_exptl_crystal_description     block
_exptl_crystal_colour     colourless
_exptl_crystal_size_max     0.37
_exptl_crystal_size_mid     0.33
_exptl_crystal_size_min     0.30
_exptl_crystal_density_diffrn     2.326
_exptl_crystal_density_meas     ?
_exptl_crystal_density_method     'not measured'
_exptl_crystal_F_000     1168
_exptl_absorpt_coefficient_mu     13.049
_exptl_absorpt_correction_type     'multi-scan'
_exptl_absorpt_process_details     '(SADABS; Sheldrick, 1996)'
_exptl_absorpt_correction_T_min     0.0858
_exptl_absorpt_correction_T_max     0.1113
_exptl_special_details
;
;
_diffrn_ambient_temperature     298(2)
_diffrn_radiation_type     MoK\a
_diffrn_radiation_wavelength     0.71073
_diffrn_radiation_source     'fine-focus sealed tube'
_diffrn_radiation_monochromator     graphite
_diffrn_measurement_device_type     'Bruker SMART APEXII CCD area-detector'
_diffrn_measurement_method     'phi and omega scans'
_diffrn_detector_area_resol_mean     ?
_diffrn_reflns_number     9489
_diffrn_reflns_av_R_equivalents     0.0467
_diffrn_reflns_av_sigmaI/netI     0.1046
_diffrn_reflns_theta_min     2.77
_diffrn_reflns_theta_max     27.00
_diffrn_reflns_theta_full     27.00
_diffrn_measured_fraction_theta_max     0.995
_diffrn_measured_fraction_theta_full     0.995
_diffrn_reflns_limit_h_min     -13
_diffrn_reflns_limit_h_max     13
_diffrn_reflns_limit_k_min     -13
_diffrn_reflns_limit_k_max     12
_diffrn_reflns_limit_l_min     -21
_diffrn_reflns_limit_l_max     20
_diffrn_standards_number     0
_diffrn_standards_interval_count     ?
_diffrn_standards_interval_time     ?
_diffrn_standards_decay_%     ?
_refine_special_details
;
Refinement of <i>F</i>^2^ against ALL reflections. The weighted <i>R</i>-factor
<i>wR</i> and goodness of fit <i>S</i> are based on <i>F</i>^2^, conventional
<i>R</i>-factors <i>R</i> are based on <i>F</i>, with <i>F</i> set to zero for
negative <i>F</i>^2^. The threshold expression of <i>F</i>^2^ >
\s(<i>F</i>^2^) is used only for calculating <i>R</i>-factors(gt) <i>etc</i>.
and is not relevant to the choice of reflections for refinement.
<i>R</i>-factors based on <i>F</i>^2^ are statistically about twice as large
as those based on <i>F</i>, and <i>R</i>- factors based on ALL data will be
even larger.
;
_reflns_number_total     3891
_reflns_number_gt     2302
_reflns_threshold_expression     I>2sigma(I)
_refine_ls_structure_factor_coef     Fsqd
_refine_ls_matrix_type     full
_refine_ls_R_factor_all     0.0614
_refine_ls_R_factor_gt     0.0312
_refine_ls_wR_factor_gt     0.0393
_refine_ls_wR_factor_ref     0.0410
_refine_ls_goodness_of_fit_ref     0.930
_refine_ls_restrained_S_all     0.930
_refine_ls_number_reflns     3891
_refine_ls_number_parameters     208
_refine_ls_number_restraints     0
_refine_ls_hydrogen_treatment     constr
_refine_ls_weighting_scheme     calc
_refine_ls_weighting_details
         'calc w=1/[\s^2^(Fo^2^)+(0.0000P)^2^+0.0000P] where P=(Fo^2^+2Fc^2^)/3'
_atom_sites_solution_hydrogens     geom
_atom_sites_solution_primary     direct
_atom_sites_solution_secondary     difmap
_refine_ls_shift/su_max     0.003
_refine_ls_shift/su_mean     0.000
_refine_diff_density_max     1.449
_refine_diff_density_min     -0.956
_refine_ls_extinction_method     none
_refine_ls_extinction_coef     ?
loop_
    _atom_type_symbol
    _atom_type_description
    _atom_type_scat_dispersion_real
    _atom_type_scat_dispersion_imag
    _atom_type_scat_source
    'C' 'C' 0.0033 0.0016
                         'International Tables Vol C Tables 4.2.6.8 and 6.1.1.4'
    'H' 'H' 0.0000 0.0000
                         'International Tables Vol C Tables 4.2.6.8 and 6.1.1.4'
    'N' 'N' 0.0061 0.0033
                         'International Tables Vol C Tables 4.2.6.8 and 6.1.1.4'
    'Br' 'Br' -0.2901 2.4595
                         'International Tables Vol C Tables 4.2.6.8 and 6.1.1.4'
    'Hg' 'Hg' -2.3894 9.2266
                         'International Tables Vol C Tables 4.2.6.8 and 6.1.1.4'
_computing_data_collection     'APEX2 (Bruker, 2004)'
_computing_cell_refinement     'SAINT (Bruker, 2004)'
_computing_data_reduction     'SAINT (Bruker, 2004)'
_computing_structure_solution     'SHELXS97 (Sheldrick, 2008)'
_computing_structure_refinement     'SHELXL97 (Sheldrick, 2008)'
_computing_molecular_graphics     'XP in SHELXTL (Sheldrick, 2008)'
_computing_publication_material     'SHELXL97 (Sheldrick, 2008)'
loop_
    _atom_site_type_symbol
    _atom_site_label
    _atom_site_fract_x
    _atom_site_fract_y
    _atom_site_fract_z
    _atom_site_U_iso_or_equiv
    _atom_site_adp_type
    _atom_site_calc_flag
    _atom_site_refinement_flags
    _atom_site_occupancy
    _atom_site_symmetry_multiplicity
    _atom_site_disorder_assembly
    _atom_site_disorder_group
    Hg Hg1 0.28943(2) 1.69192(2) 1.065782(13) 0.02437(7) Uani d . 1 1 . .
    Br Br2 0.09981(6) 1.80104(7) 1.10987(3) 0.03381(17) Uani d . 1 1 . .
    Br Br1 0.34657(6) 1.46862(6) 1.11412(3) 0.03254(18) Uani d . 1 1 . .
    N N3 0.2664(4) 1.6902(5) 0.9191(2) 0.0196(11) Uani d . 1 1 . .
    N N1 0.4643(4) 1.7966(4) 1.0326(2) 0.0153(11) Uani d . 1 1 . .
    C C7 0.4677(5) 1.7955(6) 0.9526(3) 0.0220(14) Uani d . 1 1 . .
    C C1 0.5760(5) 1.8564(5) 1.0723(3) 0.0164(14) Uani d . 1 1 . .
    C C6 0.6472(6) 1.8935(5) 1.0109(3) 0.0179(14) Uani d . 1 1 . .
    C C9 0.3613(6) 1.7408(5) 0.8910(3) 0.0176(14) Uani d . 1 1 . .
    C C10 0.1465(5) 1.6394(5) 0.8673(3) 0.0242(16) Uani d . 1 1 . .
    H H10A 0.1617 1.6287 0.8118 0.029 Uiso calc R 1 1 . .
    H H10B 0.0746 1.6986 0.8656 0.029 Uiso calc R 1 1 . .
    N N4 0.2183(5) 1.3873(4) 0.8074(3) 0.0210(12) Uani d . 1 1 . .
    N N2 0.5751(4) 1.8553(4) 0.9374(3) 0.0204(12) Uani d . 1 1 . .
    H H2B 0.5949 1.8674 0.8900 0.025 Uiso calc R 1 1 . .
    N N5 0.3055(5) 1.3730(4) 0.6951(3) 0.0264(13) Uani d . 1 1 . .
    C C2 0.6247(6) 1.8854(5) 1.1536(3) 0.0242(16) Uani d . 1 1 . .
    H H2A 0.5776 1.8646 1.1943 0.029 Uiso calc R 1 1 . .
    C C5 0.7670(6) 1.9576(6) 1.0293(3) 0.0259(16) Uani d . 1 1 . .
    H H5A 0.8123 1.9828 0.9886 0.031 Uiso calc R 1 1 . .
    C C8 0.3749(5) 1.7525(5) 0.8032(3) 0.0225(15) Uani d . 1 1 . .
    H H8A 0.3003 1.7140 0.7687 0.034 Uiso calc R 1 1 . .
    H H8B 0.4545 1.7114 0.7953 0.034 Uiso calc R 1 1 . .
    H H8C 0.3788 1.8395 0.7891 0.034 Uiso calc R 1 1 . .
    C C4 0.8144(6) 1.9815(5) 1.1109(4) 0.0318(18) Uani d . 1 1 . .
    H H4A 0.8950 2.0223 1.1260 0.038 Uiso calc R 1 1 . .
    C C15 0.3258(6) 1.4068(5) 0.7735(3) 0.0252(16) Uani d . 1 1 . .
    H H15A 0.4049 1.4400 0.8017 0.030 Uiso calc R 1 1 . .
    C C14 0.1767(6) 1.3299(5) 0.6795(3) 0.0250(16) Uani d . 1 1 . .
    H H14A 0.1328 1.2997 0.6292 0.030 Uiso calc R 1 1 . .
    C C3 0.7431(6) 1.9453(6) 1.1726(3) 0.0295(17) Uani d . 1 1 . .
    H H3A 0.7782 1.9630 1.2272 0.035 Uiso calc R 1 1 . .
    C C13 0.1234(6) 1.3376(5) 0.7478(3) 0.0272(17) Uani d . 1 1 . .
    H H13A 0.0386 1.3138 0.7531 0.033 Uiso calc R 1 1 . .
    C C11 0.1081(5) 1.5158(5) 0.8992(3) 0.0198(14) Uani d . 1 1 . .
    H H11A 0.0221 1.4915 0.8686 0.024 Uiso calc R 1 1 . .
    H H11B 0.1007 1.5253 0.9562 0.024 Uiso calc R 1 1 . .
    C C12 0.2065(6) 1.4126(5) 0.8924(3) 0.0268(16) Uani d . 1 1 . .
    H H12A 0.2923 1.4364 0.9234 0.032 Uiso calc R 1 1 . .
    H H12B 0.1791 1.3366 0.9165 0.032 Uiso calc R 1 1 . .
loop_
    _atom_site_aniso_label
    _atom_site_aniso_U_11
    _atom_site_aniso_U_22
    _atom_site_aniso_U_33
    _atom_site_aniso_U_12
    _atom_site_aniso_U_13
    _atom_site_aniso_U_23
    Hg1 0.02425(14) 0.03019(14) 0.01982(12) 0.00036(16) 0.00710(9) 0.00116(13)
    Br2 0.0283(4) 0.0368(4) 0.0408(4) 0.0044(4) 0.0179(3) 0.0032(4)
    Br1 0.0381(5) 0.0283(4) 0.0284(4) 0.0013(3) -0.0008(3) 0.0050(3)
    N3 0.026(3) 0.020(3) 0.014(2) 0.001(3) 0.006(2) -0.002(2)
    N1 0.019(3) 0.015(3) 0.014(2) 0.003(3) 0.008(2) 0.000(2)
    C7 0.021(4) 0.028(4) 0.017(3) 0.004(3) 0.002(3) 0.004(3)
    C1 0.013(4) 0.011(3) 0.023(3) 0.003(3) -0.003(3) 0.006(3)
    C6 0.016(4) 0.013(4) 0.025(4) 0.000(3) 0.005(3) 0.001(3)
    C9 0.018(4) 0.016(3) 0.018(3) 0.014(3) 0.002(3) 0.002(3)
    C10 0.026(4) 0.035(4) 0.011(3) 0.008(3) 0.001(3) 0.003(3)
    N4 0.016(3) 0.026(3) 0.022(3) -0.005(3) 0.008(2) 0.000(2)
    N2 0.016(3) 0.027(3) 0.021(3) 0.001(2) 0.012(2) 0.004(2)
    N5 0.029(4) 0.030(3) 0.021(3) -0.003(3) 0.008(3) -0.001(2)
    C2 0.027(4) 0.026(4) 0.021(4) 0.004(3) 0.006(3) -0.005(3)
    C5 0.028(4) 0.029(4) 0.022(3) 0.010(3) 0.010(3) 0.004(3)
    C8 0.024(4) 0.027(4) 0.017(3) 0.000(3) 0.004(3) -0.003(3)
    C4 0.020(4) 0.017(4) 0.055(5) -0.004(3) -0.002(4) 0.006(3)
    C15 0.016(4) 0.028(4) 0.027(4) -0.002(3) -0.006(3) -0.004(3)
    C14 0.025(4) 0.033(4) 0.016(3) -0.008(3) 0.001(3) -0.009(3)
    C3 0.039(5) 0.027(4) 0.021(4) 0.009(4) 0.002(3) 0.000(3)
    C13 0.018(4) 0.041(5) 0.023(3) -0.003(3) 0.003(3) -0.005(3)
    C11 0.017(4) 0.023(4) 0.022(3) -0.003(3) 0.009(3) -0.007(3)
    C12 0.034(4) 0.032(4) 0.014(3) -0.007(3) 0.004(3) -0.004(3)
_geom_special_details
;
All e.s.d.'s (except the e.s.d. in the dihedral angle between two l.s. planes)
are estimated using the full covariance matrix. The cell e.s.d.'s are taken
into account individually in the estimation of e.s.d.'s in distances, angles
and torsion angles; correlations between e.s.d.'s in cell parameters are only
used when they are defined by crystal symmetry. An approximate (isotropic)
treatment of cell e.s.d.'s is used for estimating e.s.d.'s involving l.s.
planes.
;
loop_
    _geom_bond_atom_site_label_1
    _geom_bond_atom_site_label_2
    _geom_bond_site_symmetry_2
    _geom_bond_distance
    _geom_bond_publ_flag
    Hg1 N1 . 2.274(4) yes
    Hg1 N3 . 2.403(4) yes
    Hg1 Br2 . 2.4996(7) yes
    Hg1 Br1 . 2.5472(7) yes
    N3 C9 . 1.280(6) ?
    N3 C10 . 1.469(6) ?
    N1 C7 . 1.335(5) ?
    N1 C1 . 1.372(6) ?
    C7 N2 . 1.342(6) ?
    C7 C9 . 1.472(7) ?
    C1 C2 . 1.384(6) ?
    C1 C6 . 1.420(7) ?
    C6 N2 . 1.366(6) ?
    C6 C5 . 1.393(7) ?
    C9 C8 . 1.497(6) ?
    C10 C11 . 1.502(7) ?
    C10 H10A . 0.9700 ?
    C10 H10B . 0.9700 ?
    N4 C15 . 1.350(6) ?
    N4 C13 . 1.360(6) ?
    N4 C12 . 1.465(6) ?
    N2 H2B . 0.8600 ?
    N5 C15 . 1.329(6) ?
    N5 C14 . 1.382(6) ?
    C2 C3 . 1.361(7) ?
    C2 H2A . 0.9300 ?
    C5 C4 . 1.374(7) ?
    C5 H5A . 0.9300 ?
    C8 H8A . 0.9600 ?
    C8 H8B . 0.9600 ?
    C8 H8C . 0.9600 ?
    C4 C3 . 1.422(7) ?
    C4 H4A . 0.9300 ?
    C15 H15A . 0.9300 ?
    C14 C13 . 1.352(6) ?
    C14 H14A . 0.9300 ?
    C3 H3A . 0.9300 ?
    C13 H13A . 0.9300 ?
    C11 C12 . 1.514(7) ?
    C11 H11A . 0.9700 ?
    C11 H11B . 0.9700 ?
    C12 H12A . 0.9700 ?
    C12 H12B . 0.9700 ?
loop_
    _geom_angle_atom_site_label_1
    _geom_angle_atom_site_label_2
    _geom_angle_atom_site_label_3
    _geom_angle_site_symmetry_1
    _geom_angle_site_symmetry_3
    _geom_angle
    _geom_angle_publ_flag
    N1 Hg1 N3 . . 71.94(15) ?
    N1 Hg1 Br2 . . 122.76(11) ?
    N3 Hg1 Br2 . . 111.53(11) ?
    N1 Hg1 Br1 . . 112.88(11) ?
    N3 Hg1 Br1 . . 106.56(12) ?
    Br2 Hg1 Br1 . . 119.37(2) ?
    C9 N3 C10 . . 124.0(5) ?
    C9 N3 Hg1 . . 115.4(4) ?
    C10 N3 Hg1 . . 120.5(3) ?
    C7 N1 C1 . . 107.8(5) ?
    C7 N1 Hg1 . . 114.0(4) ?
    C1 N1 Hg1 . . 138.0(3) ?
    N1 C7 N2 . . 111.1(5) ?
    N1 C7 C9 . . 122.6(5) ?
    N2 C7 C9 . . 126.2(5) ?
    N1 C1 C2 . . 133.6(5) ?
    N1 C1 C6 . . 106.6(5) ?
    C2 C1 C6 . . 119.8(5) ?
    N2 C6 C5 . . 130.8(5) ?
    N2 C6 C1 . . 106.9(5) ?
    C5 C6 C1 . . 122.4(5) ?
    N3 C9 C7 . . 115.8(5) ?
    N3 C9 C8 . . 127.4(5) ?
    C7 C9 C8 . . 116.8(5) ?
    N3 C10 C11 . . 111.5(4) ?
    N3 C10 H10A . . 109.3 ?
    C11 C10 H10A . . 109.3 ?
    N3 C10 H10B . . 109.3 ?
    C11 C10 H10B . . 109.3 ?
    H10A C10 H10B . . 108.0 ?
    C15 N4 C13 . . 107.0(5) ?
    C15 N4 C12 . . 126.6(5) ?
    C13 N4 C12 . . 126.4(5) ?
    C7 N2 C6 . . 107.7(4) ?
    C7 N2 H2B . . 126.2 ?
    C6 N2 H2B . . 126.2 ?
    C15 N5 C14 . . 104.0(5) ?
    C3 C2 C1 . . 118.4(5) ?
    C3 C2 H2A . . 120.8 ?
    C1 C2 H2A . . 120.8 ?
    C4 C5 C6 . . 116.3(5) ?
    C4 C5 H5A . . 121.8 ?
    C6 C5 H5A . . 121.8 ?
    C9 C8 H8A . . 109.5 ?
    C9 C8 H8B . . 109.5 ?
    H8A C8 H8B . . 109.5 ?
    C9 C8 H8C . . 109.5 ?
    H8A C8 H8C . . 109.5 ?
    H8B C8 H8C . . 109.5 ?
    C5 C4 C3 . . 121.6(6) ?
    C5 C4 H4A . . 119.2 ?
    C3 C4 H4A . . 119.2 ?
    N5 C15 N4 . . 112.1(5) ?
    N5 C15 H15A . . 124.0 ?
    N4 C15 H15A . . 124.0 ?
    C13 C14 N5 . . 110.5(5) ?
    C13 C14 H14A . . 124.8 ?
    N5 C14 H14A . . 124.8 ?
    C2 C3 C4 . . 121.5(5) ?
    C2 C3 H3A . . 119.2 ?
    C4 C3 H3A . . 119.2 ?
    C14 C13 N4 . . 106.5(5) ?
    C14 C13 H13A . . 126.8 ?
    N4 C13 H13A . . 126.8 ?
    C10 C11 C12 . . 112.8(4) ?
    C10 C11 H11A . . 109.0 ?
    C12 C11 H11A . . 109.0 ?
    C10 C11 H11B . . 109.0 ?
    C12 C11 H11B . . 109.0 ?
    H11A C11 H11B . . 107.8 ?
    N4 C12 C11 . . 112.6(4) ?
    N4 C12 H12A . . 109.1 ?
    C11 C12 H12A . . 109.1 ?
    N4 C12 H12B . . 109.1 ?
    C11 C12 H12B . . 109.1 ?
    H12A C12 H12B . . 107.8 ?
loop_
    _geom_torsion_atom_site_label_1
    _geom_torsion_atom_site_label_2
    _geom_torsion_atom_site_label_3
    _geom_torsion_atom_site_label_4
    _geom_torsion_site_symmetry_1
    _geom_torsion_site_symmetry_2
    _geom_torsion_site_symmetry_3
    _geom_torsion_site_symmetry_4
    _geom_torsion
    _geom_torsion_publ_flag
    N1 Hg1 N3 C9 . . . . 3.1(4) ?
    Br2 Hg1 N3 C9 . . . . 122.0(4) ?
    Br1 Hg1 N3 C9 . . . . -106.1(4) ?
    N1 Hg1 N3 C10 . . . . -173.8(4) ?
    Br2 Hg1 N3 C10 . . . . -54.9(4) ?
    Br1 Hg1 N3 C10 . . . . 77.0(4) ?
    N3 Hg1 N1 C7 . . . . -4.0(4) ?
    Br2 Hg1 N1 C7 . . . . -108.5(4) ?
    Br1 Hg1 N1 C7 . . . . 96.8(4) ?
    N3 Hg1 N1 C1 . . . . -178.7(6) ?
    Br2 Hg1 N1 C1 . . . . 76.9(5) ?
    Br1 Hg1 N1 C1 . . . . -77.9(5) ?
    C1 N1 C7 N2 . . . . -1.8(6) ?
    Hg1 N1 C7 N2 . . . . -178.1(4) ?
    C1 N1 C7 C9 . . . . -178.7(5) ?
    Hg1 N1 C7 C9 . . . . 5.1(7) ?
    C7 N1 C1 C2 . . . . 179.6(6) ?
    Hg1 N1 C1 C2 . . . . -5.5(10) ?
    C7 N1 C1 C6 . . . . 0.8(6) ?
    Hg1 N1 C1 C6 . . . . 175.7(4) ?
    N1 C1 C6 N2 . . . . 0.4(6) ?
    C2 C1 C6 N2 . . . . -178.6(5) ?
    N1 C1 C6 C5 . . . . 179.9(5) ?
    C2 C1 C6 C5 . . . . 0.9(8) ?
    C10 N3 C9 C7 . . . . 175.0(5) ?
    Hg1 N3 C9 C7 . . . . -1.7(6) ?
    C10 N3 C9 C8 . . . . -3.8(9) ?
    Hg1 N3 C9 C8 . . . . 179.4(4) ?
    N1 C7 C9 N3 . . . . -2.2(8) ?
    N2 C7 C9 N3 . . . . -178.6(5) ?
    N1 C7 C9 C8 . . . . 176.8(5) ?
    N2 C7 C9 C8 . . . . 0.4(8) ?
    C9 N3 C10 C11 . . . . 137.0(5) ?
    Hg1 N3 C10 C11 . . . . -46.3(5) ?
    N1 C7 N2 C6 . . . . 2.1(6) ?
    C9 C7 N2 C6 . . . . 178.8(5) ?
    C5 C6 N2 C7 . . . . 179.1(6) ?
    C1 C6 N2 C7 . . . . -1.4(6) ?
    N1 C1 C2 C3 . . . . 178.9(6) ?
    C6 C1 C2 C3 . . . . -2.4(8) ?
    N2 C6 C5 C4 . . . . -179.6(5) ?
    C1 C6 C5 C4 . . . . 1.0(8) ?
    C6 C5 C4 C3 . . . . -1.5(8) ?
    C14 N5 C15 N4 . . . . 0.1(6) ?
    C13 N4 C15 N5 . . . . 0.3(7) ?
    C12 N4 C15 N5 . . . . 179.3(5) ?
    C15 N5 C14 C13 . . . . -0.4(6) ?
    C1 C2 C3 C4 . . . . 2.0(9) ?
    C5 C4 C3 C2 . . . . 0.0(9) ?
    N5 C14 C13 N4 . . . . 0.6(6) ?
    C15 N4 C13 C14 . . . . -0.5(6) ?
    C12 N4 C13 C14 . . . . -179.6(5) ?
    N3 C10 C11 C12 . . . . -67.2(6) ?
    C15 N4 C12 C11 . . . . 114.2(6) ?
    C13 N4 C12 C11 . . . . -67.0(7) ?
    C10 C11 C12 N4 . . . . -61.9(6) ?
loop_
    _geom_hbond_atom_site_label_D
    _geom_hbond_atom_site_label_H
    _geom_hbond_atom_site_label_A
    _geom_hbond_site_symmetry_A
    _geom_hbond_distance_DH
    _geom_hbond_distance_HA
    _geom_hbond_distance_DA
    _geom_hbond_angle_DHA
    N2 H2B N5 2_656 0.86 1.90 2.722(7) 160
    C15 H15A Br1 3_687 0.93 2.85 3.778(6) 177.2
data_global
_journal_date_recd_electronic     2011-10-10
_journal_date_accepted     2011-11-28
_journal_name_full     'Acta Crystallographica, Section E'
_journal_year     2012
_journal_volume     68
_journal_issue      1
_journal_page_first     m44
_journal_page_last     m44
_journal_paper_category     QM
_journal_paper_doi     10.1107/S1600536811051166
_journal_coeditor_code     KP2360
_publ_contact_author_name     'Qing Wang'
_publ_contact_author_address
;
Education Ministry Key Laboratory of Marine Chemistry and Technology
Ocean University of China
Qingdao
People's Republic of China
;
_publ_contact_author_email     crystalshuai@yahoo.com.cn
_publ_contact_author_fax     '+86-532-66782407'
_publ_contact_author_phone     '+86-532-66782407'
_publ_section_title
;\
{<i>N</i>-[1-(1<i>H</i>-Benzimidazol-2-yl)ethylidene-\k<i>N</i>^3^]-\
3-(1<i>H</i>-imidazol-1-yl)propan-1-amine-\k<i>N</i>}dibromidomercury(II)
;
loop_
    _publ_author_name
    _publ_author_footnote
    _publ_author_address
    'Wang, Qing' .
;
Education Ministry Key Laboratory of Marine Chemistry and Technology
Ocean University of China
Qingdao
People's Republic of China
;
    'Fu, Zhong-Ye' .
;
Education Ministry Key Laboratory of Marine Chemistry and Technology
Ocean University of China
Qingdao
People's Republic of China
;
    'Yu, Liang-Min' .
;
Education Ministry Key Laboratory of Marine Chemistry and Technology
Ocean University of China
Qingdao
People's Republic of China
;
