# Supplementary material for: {N-[1-(1H-Benzimidazol-2-yl)ethyl­idene-κN 3]-3-(1H-imidazol-1-yl)propan-1-amine-κN}dibromidomercury(II)
Source: Acta Crystallogr Sect E Struct Rep Online. 2011 Dec 14;68(Pt 1):m44. doi: 10.1107/S1600536811051166 (PMC3254313; doi:10.1107/S1600536811051166)
Supplement: Supplementary file 2 [file e-68-00m44-Isup2.hkl]

# 
# h,k,l, Fc-squared, Fo-squared, sigma(Fo-squared) and status flag 
# 
data_I
_shelx_title ' 1 in P2(1)/c' 
_shelx_refln_list_code          4 
_shelx_F_calc_maximum      390.66 
_exptl_crystal_F_000      1168.00 
_reflns_d_resolution_high  0.7828 
 
loop_ 
 _symmetry_equiv_pos_as_xyz 
 'x, y, z' 
 '-x, y+1/2, -z+1/2' 
 '-x, -y, -z' 
 'x, -y-1/2, z-1/2' 
 
_cell_length_a    10.3054 
_cell_length_b    10.6680 
_cell_length_c    16.6030 
_cell_angle_alpha  90.000 
_cell_angle_beta  100.844 
_cell_angle_gamma  90.000 
 
_shelx_F_squared_multiplier     1.000 
 
loop_ 
 _refln_index_h 
 _refln_index_k 
 _refln_index_l 
 _refln_F_squared_calc 
 _refln_F_squared_meas 
 _refln_F_squared_sigma 
 _refln_observed_status 
   2   0   0   130148.02   124189.34   1091.25 o 
   3   0   0    48090.98    48095.32    548.32 o 
   4   0   0     2955.36     2716.10    143.88 o 
   5   0   0    80699.65    81181.30    920.34 o 
   6   0   0      385.13      345.60    240.20 o 
   7   0   0     8568.97     8674.72    719.65 o 
   8   0   0     1039.68      703.13    684.77 o 
   9   0   0      364.97      211.86    892.22 o 
  10   0   0     8776.61     9905.47   1105.54 o 
  11   0   0     7822.53     8853.16   1087.55 o 
  12   0   0     5058.06     4672.58   1513.10 o 
   1   1   0    70519.58    71784.73    526.52 o 
   2   1   0      137.91      182.19     55.76 o 
   3   1   0     5190.67     5365.63    125.42 o 
   4   1   0    61851.91    63053.85    543.48 o 
   5   1   0     8946.65     8823.73    494.39 o 
   6   1   0    62881.25    63199.45    725.36 o 
   7   1   0     1478.46     1533.04    285.96 o 
   8   1   0     6513.89     6588.66    403.55 o 
   9   1   0     5793.14     6045.96    455.85 o 
  10   1   0    10260.34     9802.75    766.89 o 
  11   1   0    13372.32    12596.45   1258.29 o 
  12   1   0     1045.15      508.90   1361.09 o 
   0   2   0    52252.03    50369.63    643.65 o 
   1   2   0       85.61       61.68    119.33 o 
   2   2   0     2569.09     2650.70    114.08 o 
   3   2   0      401.26      359.86     93.61 o 
   4   2   0     7325.75     7303.88    205.98 o 
   5   2   0    47226.63    49088.18    687.89 o 
   6   2   0    11922.39    12350.37    377.74 o 
   7   2   0    28024.77    28009.90    795.52 o 
   8   2   0     1069.96     1134.73    425.36 o 
   9   2   0     7511.76     7112.98    562.58 o 
  10   2   0    13254.92    14837.66    760.71 o 
  11   2   0     2783.19     3146.27   1075.07 o 
  12   2   0     5248.30     4905.74   1299.04 o 
   2   3   0    24017.14    24314.70    405.72 o 
   3   3   0      524.12      566.49    114.15 o 
   4   3   0    18253.06    18131.35    414.59 o 
   5   3   0        2.00      -36.72    153.11 o 
   6   3   0     4227.27     4256.50    244.37 o 
   7   3   0        2.60      166.22    210.54 o 
   8   3   0      462.77      418.77    417.16 o 
   9   3   0      781.84      552.37    481.27 o 
  10   3   0      985.92      931.29    642.10 o 
  11   3   0     1466.36     1502.22    680.27 o 
  12   3   0     1003.77      882.31   1582.86 o 
   0   4   0     6017.93     6289.13    247.66 o 
   1   4   0        6.68       80.38    158.48 o 
   2   4   0      153.75      165.00    126.34 o 
   3   4   0     3856.04     3309.66    267.67 o 
   4   4   0     1188.41      998.22    177.35 o 
   5   4   0     3343.41     3275.54    186.56 o 
   6   4   0      398.33      304.24    190.72 o 
   7   4   0     1943.20     1765.70    244.60 o 
   8   4   0      308.19      180.02    278.64 o 
   9   4   0       85.88      299.09    499.38 o 
  10   4   0        6.34      477.79    622.03 o 
  11   4   0     1687.42     1192.99    814.11 o 
  12   4   0       20.85      244.35    973.06 o 
   1   5   0     9779.93     9454.21    287.48 o 
   2   5   0     2106.48     2121.13    212.59 o 
   3   5   0     6983.21     7363.56    375.61 o 
   4   5   0     7237.26     7268.83    483.56 o 
   5   5   0      845.11      762.91    230.08 o 
   6   5   0      361.48      308.23    199.65 o 
   7   5   0      639.64      615.73    262.42 o 
   8   5   0       25.79       29.85    303.70 o 
   9   5   0      167.32       24.55    141.45 o 
  10   5   0      140.39      118.05    717.58 o 
  11   5   0        7.60      -47.64    526.58 o 
  12   5   0       76.74      -21.42    372.77 o 
   1   6   0       22.28       25.36    144.52 o 
   2   6   0     6747.69     6465.41    222.12 o 
   3   6   0     1770.48     1736.24    299.43 o 
   4   6   0      246.14      361.41    288.60 o 
   5   6   0    13554.10    13363.68    422.52 o 
   6   6   0      208.97      267.67    283.78 o 
   7   6   0     8001.86     7837.31    361.07 o 
   8   6   0      708.44      476.32    529.87 o 
   9   6   0      821.10      860.31    609.63 o 
  10   6   0     2186.55     1690.82    683.85 o 
  11   6   0      677.57      986.75    842.66 o 
   1   7   0    13511.90    13813.65    890.75 o 
   2   7   0      239.14      256.28    208.06 o 
   3   7   0     6676.21     6847.83    295.66 o 
   4   7   0    10694.94    10330.68    773.07 o 
   5   7   0     9570.83     8872.80    480.38 o 
   6   7   0    24991.18    25518.36    613.16 o 
   7   7   0      551.24      537.09    341.92 o 
   8   7   0     6228.37     5585.05    524.21 o 
   9   7   0     6190.92     6056.60    675.52 o 
  10   7   0     1630.68     1347.88    813.93 o 
  11   7   0     7445.86     7559.71    977.43 o 
   0   8   0    30803.23    29913.94   1132.35 o 
   1   8   0      112.96      251.79    326.82 o 
   2   8   0    12998.87    13913.70    423.95 o 
   3   8   0     3823.95     4065.69    340.38 o 
   4   8   0     5996.94     6028.14    332.21 o 
   5   8   0    28995.45    28587.22    828.94 o 
   6   8   0     1692.44     1635.47    483.99 o 
   7   8   0     9977.04    10087.32    539.11 o 
   8   8   0      781.97      942.80    613.47 o 
   9   8   0     2322.56     2105.62    771.49 o 
  10   8   0     4786.42     4738.78    861.95 o 
   1   9   0    40255.68    42161.73   1802.43 o 
   2   9   0     5744.53     6151.64    540.91 o 
   3   9   0     1579.48     1208.75    333.62 o 
   4   9   0    16855.64    17865.21    551.64 o 
   5   9   0      787.46      686.49    428.39 o 
   6   9   0    13976.43    15092.46   1071.76 o 
   7   9   0       34.78      120.13    623.47 o 
   8   9   0      839.91     1088.74    737.82 o 
   9   9   0     2403.02     1790.88    822.22 o 
   0  10   0    15530.16    15578.22    956.47 o 
   1  10   0      299.52      134.26    415.07 o 
   2  10   0     4468.02     5241.37    357.85 o 
   3  10   0     1091.59     1225.71    405.18 o 
   4  10   0     1927.85     1652.17    450.99 o 
   5  10   0    14436.78    14734.21    798.23 o 
   6  10   0      748.75      654.07    818.97 o 
   7  10   0     3050.42     2888.68    636.15 o 
   8  10   0      562.62      513.44    849.60 o 
   1  11   0     1885.98     1232.35    584.55 o 
   2  11   0     1608.40     1965.79    434.02 o 
   3  11   0      237.10       96.44    498.78 o 
   4  11   0     1470.83     1510.54    791.83 o 
   5  11   0     4095.27     3617.83    875.61 o 
   6  11   0    10460.77     9294.24    944.54 o 
   7  11   0      331.95      434.33    744.86 o 
   0  12   0     5885.51     6165.49   1011.92 o 
   1  12   0      162.10       76.74    410.84 o 
   2  12   0      458.70      519.45    543.66 o 
   3  12   0      885.82      874.55    831.92 o 
   4  12   0        2.50     -151.41    846.54 o 
   5  12   0     2090.34     1663.34    932.84 o 
   6  12   0       49.74     -319.62    849.94 o 
   1  13   0      311.20      465.17    686.66 o 
   2  13   0       58.67      102.93    703.91 o 
   3  13   0      123.13      252.95    906.38 o 
 -12   1   1      184.75      202.68   1470.14 o 
 -11   1   1       18.38       20.93   1156.95 o 
 -10   1   1      394.76      396.17    988.78 o 
  -9   1   1       17.60      -34.32    237.30 o 
  -8   1   1       46.00      275.48    435.75 o 
  -7   1   1     2164.25     2190.07    281.20 o 
  -6   1   1     6373.95     5827.27    272.42 o 
  -5   1   1    11757.15    11110.16    361.66 o 
  -4   1   1     3016.56     2538.07    127.49 o 
  -3   1   1    11429.70    11295.53    207.12 o 
  -2   1   1    74182.23    74181.71    500.36 o 
  -1   1   1       21.35       12.12     69.03 o 
   1   1   1     5556.32     6088.02    249.31 o 
   2   1   1      502.68      553.10     57.57 o 
   3   1   1    29850.08    30289.81    244.08 o 
   4   1   1     1711.09     1832.06     90.04 o 
   5   1   1     2292.02     2404.79    181.92 o 
   6   1   1     1470.56     1569.86    291.85 o 
   7   1   1        9.43      118.94    391.52 o 
   8   1   1      248.80      209.66    299.50 o 
   9   1   1     1537.27     1434.88    694.69 o 
  10   1   1      557.87      677.13    827.41 o 
  11   1   1      608.68     1291.33   1364.76 o 
  12   1   1     1542.17     2227.24   1541.01 o 
 -12   2   1     1201.97     1040.19   1431.59 o 
 -11   2   1     2401.92     2058.09    648.00 o 
 -10   2   1     4973.15     4918.04    555.51 o 
  -9   2   1      135.16      127.49    462.09 o 
  -8   2   1    36309.38    38529.75   1043.86 o 
  -7   2   1     1541.38     1505.21    329.29 o 
  -6   2   1    15966.96    15979.06    735.81 o 
  -5   2   1     6294.12     6469.55    380.94 o 
  -4   2   1      112.82      189.22     98.49 o 
  -3   2   1    30419.82    30506.41    372.03 o 
  -2   2   1     1392.85     1444.88     69.16 o 
  -1   2   1    42996.49    43538.09    654.66 o 
   0   2   1     2375.38     2592.26    113.12 o 
   1   2   1    22635.00    23094.70    325.35 o 
   2   2   1    54663.79    55965.98    512.08 o 
   3   2   1    12097.97    11949.86    214.19 o 
   4   2   1    25613.46    27792.89    502.72 o 
   5   2   1     1076.56      783.57    169.17 o 
   6   2   1     7682.09     7464.44    376.61 o 
   7   2   1     6008.09     5969.10    298.71 o 
   8   2   1     9400.34     8903.00    867.07 o 
   9   2   1     6056.45     5644.88    520.43 o 
  10   2   1       97.23      360.19   1041.66 o 
  11   2   1      459.08      -12.48    174.77 o 
  12   2   1      790.71     1105.91   1466.10 o 
 -12   3   1     8778.09     7615.56   1419.29 o 
 -11   3   1     1702.06     1055.58    661.84 o 
 -10   3   1      932.11      890.46    573.64 o 
  -9   3   1    27063.32    27728.13    932.42 o 
  -8   3   1     1855.04     1677.64    419.19 o 
  -7   3   1    33156.28    32633.26    743.73 o 
  -6   3   1     3410.35     3617.48    216.33 o 
  -5   3   1      629.99      519.05    141.01 o 
  -4   3   1    55664.83    57049.26    601.75 o 
  -3   3   1        1.93       78.54     88.49 o 
  -2   3   1   118448.52   116607.81    941.05 o 
  -1   3   1     6908.13     6973.02    270.24 o 
   0   3   1     1731.86     1507.93     88.86 o 
   1   3   1     5056.15     5931.63    197.50 o 
   2   3   1    31981.22    33359.73    625.51 o 
   3   3   1    34179.38    34261.40    555.78 o 
   4   3   1    35348.05    36337.30    527.21 o 
   5   3   1    26859.91    28293.71    513.15 o 
   6   3   1     1752.44     1779.36    208.94 o 
   7   3   1    21411.50    21934.15    519.22 o 
   8   3   1    20233.72    20627.14    755.18 o 
   9   3   1    10540.75    10627.58   1152.36 o 
  10   3   1     8291.59     8131.18    638.75 o 
  11   3   1      863.03      846.32    698.74 o 
  12   3   1     3155.76     3083.85   1718.72 o 
 -12   4   1     1573.37     1192.98    863.69 o 
 -11   4   1     1147.40     1481.67    763.63 o 
 -10   4   1     1880.60     2076.21    575.20 o 
  -9   4   1        1.57       59.70    536.72 o 
  -8   4   1    28638.05    29277.50    986.40 o 
  -7   4   1      291.56      227.50    197.10 o 
  -6   4   1    24733.57    25539.89    610.89 o 
  -5   4   1     1535.04     1628.84    138.81 o 
  -4   4   1    11825.12    10926.56    457.49 o 
  -3   4   1    96571.80    96128.35   1078.74 o 
  -2   4   1    10038.89    10194.64    500.27 o 
  -1   4   1    93223.92    93257.00   1549.87 o 
   0   4   1     9233.12    10021.81    239.91 o 
   1   4   1    19832.60    20105.68    342.21 o 
   2   4   1   105794.20   103888.09   1179.34 o 
   3   4   1    11711.27    12271.87    329.48 o 
   4   4   1    40311.66    41944.25    680.63 o 
   5   4   1      304.96      283.19    186.67 o 
   6   4   1     3050.74     3066.57    244.66 o 
   7   4   1    14046.90    14003.43    433.90 o 
   8   4   1    14632.16    14341.23    463.73 o 
   9   4   1     9539.56     8779.38    595.11 o 
  10   4   1     2375.40     2199.83    609.62 o 
  11   4   1     2333.86     2525.49    762.95 o 
  12   4   1      413.35      633.73   1632.06 o 
 -12   5   1     5319.97     5822.13    881.73 o 
 -11   5   1     1016.07     1003.19    814.72 o 
 -10   5   1      270.92      273.79    663.95 o 
  -9   5   1    12636.97    12168.92    681.14 o 
  -8   5   1      154.56      -21.76    422.25 o 
  -7   5   1    36803.33    36877.71    881.03 o 
  -6   5   1      191.89       81.67    214.47 o 
  -5   5   1    12179.86    11890.96    411.89 o 
  -4   5   1    18293.85    18502.03   1308.40 o 
  -3   5   1    10121.20     9893.66    313.06 o 
  -2   5   1   111520.63   111759.69   1122.33 o 
  -1   5   1      783.04      341.67    177.78 o 
   0   5   1    26041.59    27318.12    562.73 o 
   1   5   1    44378.45    43031.61    685.67 o 
   2   5   1     7640.06     7750.57    295.74 o 
   3   5   1   116504.93   118778.97   1526.69 o 
   4   5   1     1688.16     1649.69    398.74 o 
   5   5   1    10841.54    10690.48    317.61 o 
   6   5   1     2944.27     3071.31    234.34 o 
   7   5   1     3403.57     3557.88    278.22 o 
   8   5   1     6842.06     6484.90    343.07 o 
   9   5   1     6183.51     6329.58    591.16 o 
  10   5   1     1311.75     1361.36    686.24 o 
  11   5   1       26.80      226.76    848.69 o 
 -11   6   1     3953.08     3079.16    822.15 o 
 -10   6   1     3407.45     2558.10    663.10 o 
  -9   6   1      361.81      513.00    574.16 o 
  -8   6   1    24543.36    25773.54    897.00 o 
  -7   6   1     3865.54     3650.08    257.98 o 
  -6   6   1     7771.73     7815.27    373.41 o 
  -5   6   1     6339.73     6154.67    287.69 o 
  -4   6   1       43.61      151.60    257.09 o 
  -3   6   1    45746.84    47004.34   1957.19 o 
  -2   6   1      103.35      166.66    235.77 o 
  -1   6   1     9228.04     9852.44    386.65 o 
   0   6   1     3972.90     3577.32    364.97 o 
   1   6   1     2024.39     1487.76    219.16 o 
   2   6   1     2733.61     2378.25    169.98 o 
   3   6   1    39340.64    39634.57    731.64 o 
   4   6   1    17195.03    16345.12    547.73 o 
   5   6   1     6168.33     4896.23    320.72 o 
   6   6   1     7389.76     7135.20    359.13 o 
   7   6   1     8841.83     9383.33    401.66 o 
   8   6   1    12430.18    12935.94    469.92 o 
   9   6   1    13096.44    13148.17   1375.23 o 
  10   6   1      548.44      704.32    707.56 o 
  11   6   1     2548.98     1897.43    848.94 o 
 -11   7   1       90.98      217.30    707.74 o 
 -10   7   1      391.93      581.61    778.37 o 
  -9   7   1     3300.55     2883.42    699.57 o 
  -8   7   1       35.31      266.59    867.05 o 
  -7   7   1     9112.83     8634.22    586.48 o 
  -6   7   1      680.82      799.91    385.87 o 
  -5   7   1       34.71       77.29    366.45 o 
  -4   7   1     5912.59     5830.43    340.90 o 
  -3   7   1      183.64      301.46    213.67 o 
  -2   7   1    15093.46    15218.99    529.46 o 
  -1   7   1     1460.48      878.76    277.80 o 
   0   7   1     2126.03     1651.16    350.28 o 
   1   7   1     5506.01     5506.35    412.53 o 
   2   7   1     5039.56     4902.81    266.08 o 
   3   7   1    15998.96    16000.76    439.96 o 
   4   7   1     3223.03     3386.82    331.32 o 
   5   7   1      905.86      615.17    438.15 o 
   6   7   1     1459.60     1200.48    364.26 o 
   7   7   1     3842.02     3802.98    327.41 o 
   8   7   1     7913.11     6979.21    747.74 o 
   9   7   1     2962.22     3270.24    696.08 o 
  10   7   1     1133.30      791.57    829.71 o 
 -10   8   1       18.57      -44.52    277.95 o 
  -9   8   1      209.99      305.28    753.05 o 
  -8   8   1      353.10       15.04    107.58 o 
  -7   8   1     1361.52      903.48    582.03 o 
  -6   8   1      684.83      838.25    759.67 o 
  -5   8   1     3105.91     2882.59    450.76 o 
  -4   8   1     3995.74     3715.44    301.22 o 
  -3   8   1     6890.55     6675.07    306.11 o 
  -2   8   1     1920.18     1241.82    337.55 o 
  -1   8   1     5383.00     5076.54    352.49 o 
   0   8   1     2008.67     2162.31    328.66 o 
   1   8   1       59.17       28.33    171.71 o 
   2   8   1    16878.87    17189.48    707.69 o 
   3   8   1       54.73      116.74    309.89 o 
   4   8   1     4446.58     3906.64    329.90 o 
   5   8   1     1952.02     1619.08    510.79 o 
   6   8   1     1995.18     1950.41    394.47 o 
   7   8   1      152.98      133.56    541.88 o 
   8   8   1        2.22      144.98    616.29 o 
   9   8   1      685.85      475.74    808.65 o 
  10   8   1      454.44      897.94    880.91 o 
  -9   9   1      184.47      268.92    842.58 o 
  -8   9   1      311.33      249.92    693.06 o 
  -7   9   1        5.25       24.99    765.52 o 
  -6   9   1        2.93       55.44    547.45 o 
  -5   9   1      245.11      240.50    451.10 o 
  -4   9   1      272.83      203.31    329.66 o 
  -3   9   1      140.85       57.17    236.53 o 
  -2   9   1      229.53      146.52    299.90 o 
  -1   9   1      151.01      186.89    495.68 o 
   0   9   1     1310.63     1084.49    416.58 o 
   1   9   1     1241.29      990.29    420.06 o 
   2   9   1        5.05       -0.17     40.81 o 
   3   9   1     1023.11      965.37    321.96 o 
   4   9   1      813.31      773.02    365.93 o 
   5   9   1     1091.72     1006.48    465.54 o 
   6   9   1      204.67      187.26    796.76 o 
   7   9   1        6.46      -31.23    921.81 o 
   8   9   1       39.42      232.60    943.12 o 
   9   9   1        4.54      -44.64    458.22 o 
  -8  10   1      506.47      600.34    812.62 o 
  -7  10   1      389.84      821.49    811.13 o 
  -6  10   1     2947.99     2016.25    717.37 o 
  -5  10   1      192.69      504.74    634.67 o 
  -4  10   1     6046.70     5772.72    441.48 o 
  -3  10   1     4551.77     4629.32    370.31 o 
  -2  10   1      727.13      838.92    363.06 o 
  -1  10   1     6079.64     6034.78    695.05 o 
   0  10   1     3598.51     3197.40    486.37 o 
   1  10   1     1827.10     1716.94    341.37 o 
   2  10   1     6210.54     5260.87    389.77 o 
   3  10   1       27.34      -33.16    380.52 o 
   4  10   1     1377.66     1405.79    425.90 o 
   5  10   1      116.52      120.27    724.11 o 
   6  10   1       73.91      184.45    838.58 o 
   7  10   1      140.98       33.71    183.14 o 
   8  10   1      139.77     -213.62    750.39 o 
  -7  11   1     5294.71     4578.53    941.62 o 
  -6  11   1     2745.82     1892.10    939.77 o 
  -5  11   1      620.17      593.84    753.91 o 
  -4  11   1     5372.70     4839.61    657.77 o 
  -3  11   1       14.66      119.10    526.55 o 
  -2  11   1     4568.85     4759.87    504.22 o 
  -1  11   1      212.90      199.19    550.55 o 
   0  11   1     2942.24     3041.01    585.27 o 
   1  11   1      525.42      629.33    437.74 o 
   2  11   1     2308.80     2471.93    431.85 o 
   3  11   1     3022.16     2993.89    513.33 o 
   4  11   1     2151.98     2129.95    809.95 o 
   5  11   1     2994.84     3643.34    881.17 o 
   6  11   1       27.51       55.46    942.60 o 
   7  11   1     3225.51     2996.36    751.86 o 
  -6  12   1     2123.71     2408.99   1428.29 o 
  -5  12   1     1439.94     1303.81   1198.07 o 
  -4  12   1       85.79       13.22    856.60 o 
  -3  12   1     6647.13     4957.87   1001.27 o 
  -2  12   1       26.87       72.27    447.15 o 
  -1  12   1     3306.80     2515.31    660.64 o 
   0  12   1       38.41      -51.71    297.98 o 
   1  12   1     1581.84     1360.50    534.12 o 
   2  12   1     2555.89     2623.53    547.22 o 
   3  12   1     3555.04     4114.49   1109.03 o 
   4  12   1     6916.45     6268.72    900.50 o 
   5  12   1      143.76      -43.57    922.75 o 
  -3  13   1     1470.60     1179.71   1093.06 o 
  -2  13   1     9860.44     9404.32   1168.15 o 
  -1  13   1        1.42      174.49    656.92 o 
   0  13   1     3425.18     3922.27    633.47 o 
   1  13   1     4331.61     4980.96    668.51 o 
   2  13   1      661.82      340.71    812.09 o 
   3  13   1     6083.80     6389.99    907.53 o 
 -12   0   2       11.41     -108.31    626.02 o 
 -11   0   2    11921.66    10939.05   1100.40 o 
 -10   0   2      159.12      160.82    780.23 o 
  -9   0   2    19187.45    19305.84   1156.03 o 
  -8   0   2      883.58      558.14    402.67 o 
  -7   0   2    13818.80    13436.63    568.15 o 
  -6   0   2    50956.41    52635.14    772.65 o 
  -5   0   2    32444.31    31242.72    532.14 o 
  -4   0   2   152612.59   146220.45   1889.63 o 
  -3   0   2     7569.62     7845.53    294.13 o 
  -2   0   2    45650.19    44488.85    535.78 o 
  -1   0   2    17995.00    19438.77    268.49 o 
   1   0   2   108437.48   106274.61   1562.19 o 
   2   0   2       86.14      109.44     77.21 o 
   3   0   2    11147.71    11485.83    204.62 o 
   4   0   2    34085.80    35160.74    720.96 o 
   5   0   2    14920.19    15577.12    587.84 o 
   6   0   2    19325.75    21361.86    992.82 o 
   7   0   2     7985.10     8281.12    761.14 o 
   8   0   2     2586.21     2111.59    837.88 o 
   9   0   2      435.90     -208.92    584.90 o 
  10   0   2     7463.44     7322.44   1039.45 o 
  11   0   2       72.08      -80.78  10842.85 o 
  12   0   2     8117.75     8339.13   1504.66 o 
 -13   1   2     1600.06      978.87   1558.63 o 
 -12   1   2     3622.56     3582.09   1403.68 o 
 -11   1   2      870.30      286.39   1170.53 o 
 -10   1   2    30202.46    31013.12   1020.29 o 
  -9   1   2      481.27      541.21    514.72 o 
  -8   1   2    10697.43    10180.78    463.23 o 
  -7   1   2     5400.49     5170.23    263.25 o 
  -6   1   2     5103.18     5068.38    224.25 o 
  -5   1   2    76084.30    76891.39    830.19 o 
  -4   1   2     7650.60     7175.56    172.76 o 
  -3   1   2    35754.30    35775.75    293.28 o 
  -2   1   2     8302.86     8320.55    250.12 o 
  -1   1   2    27856.19    28481.62    448.68 o 
   0   1   2    58106.72    59069.34   1111.05 o 
   1   1   2    85446.14    85238.20    888.99 o 
   2   1   2    22830.37    22961.55    219.02 o 
   3   1   2     3585.72     3594.09     97.88 o 
   4   1   2    36327.71    37436.48    418.05 o 
   5   1   2    18839.37    18328.08    468.22 o 
   6   1   2    57763.75    62144.30   1306.52 o 
   7   1   2    13308.17    14774.89    695.94 o 
   8   1   2     1017.74     1653.02    574.04 o 
   9   1   2     5746.64     5581.24    730.97 o 
  10   1   2     3606.32     3408.60   1190.18 o 
  11   1   2    11955.17    13163.65   1025.15 o 
  12   1   2     1897.31     1630.59   1802.43 o 
 -12   2   2      582.98      621.25   1349.71 o 
 -11   2   2    14989.38    14993.79    819.13 o 
 -10   2   2      142.91      199.81    638.56 o 
  -9   2   2    25990.94    25849.74    905.41 o 
  -8   2   2     1135.44     1245.74    428.48 o 
  -7   2   2     1865.53     2049.29    315.53 o 
  -6   2   2    41232.67    42653.92   2201.73 o 
  -5   2   2      102.80      135.76    259.92 o 
  -4   2   2    30211.66    30738.89    440.67 o 
  -3   2   2       51.57       76.00    212.96 o 
  -2   2   2     9105.36    10574.45    407.19 o 
  -1   2   2     7785.34     8092.39    283.45 o 
   0   2   2    21139.69    21465.54    334.86 o 
   1   2   2    40429.15    39926.26    648.42 o 
   2   2   2    63101.97    63505.29    381.77 o 
   3   2   2    15140.02    15263.79    221.37 o 
   4   2   2      363.00      509.01    145.11 o 
   5   2   2    55808.17    57548.21    818.60 o 
   6   2   2    19026.27    18191.13    624.19 o 
   7   2   2    19657.91    20962.94    518.91 o 
   8   2   2    11443.49    11545.65    752.51 o 
   9   2   2     3176.69     2392.84    987.32 o 
  10   2   2     6700.23     6704.13    971.53 o 
  11   2   2     3854.92     2145.00   1413.60 o 
  12   2   2     2469.76     2227.61   1805.73 o 
 -12   3   2      571.19      622.33    892.06 o 
 -11   3   2       32.02      -93.20    727.64 o 
 -10   3   2     4349.49     4348.67    604.61 o 
  -9   3   2      397.09      379.17    484.30 o 
  -8   3   2     2179.08     2257.06    419.53 o 
  -7   3   2      996.69     1177.69    325.46 o 
  -6   3   2     4006.59     3825.24    284.59 o 
  -5   3   2    32498.64    34462.49    547.35 o 
  -4   3   2     6793.84     6829.30    138.67 o 
  -3   3   2    10514.58    10256.74    252.60 o 
  -2   3   2       32.33       49.58    114.96 o 
  -1   3   2     3238.31     3237.62    160.96 o 
   0   3   2    16606.95    17161.82    580.86 o 
   1   3   2     9638.66     9695.82    438.40 o 
   2   3   2     4260.75     3944.61    166.59 o 
   3   3   2     2600.69     2711.63    142.10 o 
   4   3   2       73.29       21.26     90.92 o 
   5   3   2    11963.43    12589.08    534.84 o 
   6   3   2     3655.43     3819.79    259.55 o 
   7   3   2     2265.30     2146.54    253.51 o 
   8   3   2       43.06      209.87    333.63 o 
   9   3   2      129.99      351.45    534.01 o 
  10   3   2       62.27      127.81    624.11 o 
  11   3   2     1755.85     1962.15   1486.30 o 
  12   3   2       42.96      183.58   1625.45 o 
 -12   4   2       30.08      304.14    833.47 o 
 -11   4   2       94.88      198.64    853.14 o 
 -10   4   2      305.19      211.02    672.94 o 
  -9   4   2      142.82      244.11    469.77 o 
  -8   4   2     1575.70     1579.61    427.06 o 
  -7   4   2       29.46      114.51    255.46 o 
  -6   4   2      250.91      364.09    121.50 o 
  -5   4   2     5964.75     6092.78    263.95 o 
  -4   4   2     4090.67     3999.93    233.15 o 
  -3   4   2      213.91      192.09    138.43 o 
  -2   4   2     6945.62     6666.27    442.44 o 
  -1   4   2     9099.25     9341.92    340.19 o 
   0   4   2     4615.77     4798.73    263.23 o 
   1   4   2     3683.44     3641.84    151.76 o 
   2   4   2        8.57       71.60    205.98 o 
   3   4   2      227.04      335.64    209.41 o 
   4   4   2     1347.86     1035.37    174.80 o 
   5   4   2        5.52       17.75    192.35 o 
   6   4   2       63.57       32.31    242.48 o 
   7   4   2        6.77      125.85    288.14 o 
   8   4   2      705.49      583.52    336.40 o 
   9   4   2        2.96       26.30    357.67 o 
  10   4   2       24.59        3.44    169.45 o 
  11   4   2       93.19      142.96    752.65 o 
  12   4   2      308.42      571.68   1927.27 o 
 -12   5   2      156.56      257.34   1307.45 o 
 -11   5   2       21.13       20.29   1060.36 o 
 -10   5   2       41.32       32.90    567.75 o 
  -9   5   2      255.99       54.34    586.41 o 
  -8   5   2       15.74       -4.51    230.94 o 
  -7   5   2      857.88      761.04    183.16 o 
  -6   5   2     2751.28     2796.48    182.39 o 
  -5   5   2      776.33      815.53    172.73 o 
  -4   5   2     8565.33     8278.31    437.11 o 
  -3   5   2    23657.39    23962.28    425.70 o 
  -2   5   2      519.07      384.43    269.50 o 
  -1   5   2    17403.23    18257.19    468.22 o 
   0   5   2     9276.78     8460.19    278.65 o 
   1   5   2        5.14       51.52    133.49 o 
   2   5   2     1487.83     1146.50    193.08 o 
   3   5   2     4301.10     4001.40    359.09 o 
   4   5   2      141.42      226.72    315.48 o 
   5   5   2     1954.29     1557.89    238.76 o 
   6   5   2      263.06      307.24    276.27 o 
   7   5   2      522.62      377.73    317.28 o 
   8   5   2      433.33      409.48    345.13 o 
   9   5   2      151.84      173.74    420.81 o 
  10   5   2      361.63      192.80    692.42 o 
  11   5   2     1361.91     1221.76    831.83 o 
 -11   6   2     2011.97     1523.28    795.63 o 
 -10   6   2       75.87      187.81    494.73 o 
  -9   6   2     2328.60     2578.48    913.33 o 
  -8   6   2      137.33     -284.00    834.04 o 
  -7   6   2     2741.80     2690.54    343.04 o 
  -6   6   2     3666.56     4080.88    225.77 o 
  -5   6   2     4941.40     4046.75    355.24 o 
  -4   6   2    15360.73    16033.40    841.18 o 
  -3   6   2      734.94      624.71    179.73 o 
  -2   6   2    17623.92    17828.81    490.85 o 
  -1   6   2     9476.98     9866.52    357.55 o 
   0   6   2    10398.01     9761.98    389.57 o 
   1   6   2    29139.39    28322.15    463.54 o 
   2   6   2       20.20      121.75    195.70 o 
   3   6   2     7005.52     7028.44    452.72 o 
   4   6   2     1807.97     1269.07    341.40 o 
   5   6   2     2144.10     2038.52    253.83 o 
   6   6   2      708.40      852.18    321.11 o 
   7   6   2     2093.00     1905.86    336.98 o 
   8   6   2      977.44      803.20    382.40 o 
   9   6   2       90.74       35.09    381.95 o 
  10   6   2     2740.43     2182.31    718.61 o 
  11   6   2      331.17      599.59   1604.53 o 
 -11   7   2      358.46      302.87    925.01 o 
 -10   7   2    13975.36    12993.00    785.55 o 
  -9   7   2      815.43      708.29    637.77 o 
  -8   7   2     6032.86     5446.95    537.11 o 
  -7   7   2    10428.55     9751.74    616.90 o 
  -6   7   2      543.09      247.14    208.41 o 
  -5   7   2    18769.02    18301.84   1059.28 o 
  -4   7   2       56.82      111.21    269.12 o 
  -3   7   2     2363.84     2183.21    301.63 o 
  -2   7   2      543.49      723.82    302.08 o 
  -1   7   2     3122.36     2982.38    251.45 o 
   0   7   2     4724.11     4703.06    427.75 o 
   1   7   2    16595.35    16570.92    457.82 o 
   2   7   2     6251.68     5835.76    260.89 o 
   3   7   2     1943.47     1618.34    231.76 o 
   4   7   2    15963.62    14986.52   1465.00 o 
   5   7   2     5524.51     4869.61    463.24 o 
   6   7   2    20589.15    20660.16    590.51 o 
   7   7   2     9667.51     9975.02    453.00 o 
   8   7   2     1248.00      865.94    589.00 o 
   9   7   2     5435.30     5134.32    697.58 o 
  10   7   2      919.51      906.03    818.77 o 
 -10   8   2      110.52      185.83    870.45 o 
  -9   8   2     7889.07     7525.44    713.83 o 
  -8   8   2       92.74      148.95    649.41 o 
  -7   8   2     1926.46     2013.88    567.40 o 
  -6   8   2    10119.32     7258.55    798.22 o 
  -5   8   2     7295.77     6652.95    473.28 o 
  -4   8   2    22136.48    22738.29    610.05 o 
  -3   8   2     2524.57     2062.21    235.79 o 
  -2   8   2     8544.45     8599.38    489.44 o 
  -1   8   2    12812.89    13324.39    487.60 o 
   0   8   2    14765.47    14201.80    723.87 o 
   1   8   2    27581.74    28265.51    613.37 o 
   2   8   2     6832.80     6575.51    337.36 o 
   3   8   2     5167.06     5050.54    325.25 o 
   4   8   2     1117.32     1099.54    333.05 o 
   5   8   2     8553.19     8152.10   1175.12 o 
   6   8   2     5472.51     5275.49    557.60 o 
   7   8   2     5488.65     4606.13    524.10 o 
   8   8   2     2291.02     2419.55    617.91 o 
   9   8   2       14.17     -163.56    320.44 o 
  10   8   2     4886.33     4976.97   1393.40 o 
  -9   9   2      762.23      745.73    890.31 o 
  -8   9   2     2383.65     2719.43    790.70 o 
  -7   9   2      228.25       56.76    672.83 o 
  -6   9   2     5999.03     6168.43    771.05 o 
  -5   9   2    23253.94    23864.48   1173.47 o 
  -4   9   2     9208.43     9698.58    402.50 o 
  -3   9   2    19951.58    21311.04    764.38 o 
  -2   9   2     1020.14      825.72    424.21 o 
  -1   9   2    15333.67    15400.14    832.37 o 
   0   9   2    41124.48    42879.33   1000.25 o 
   1   9   2     7706.45     7951.80    335.90 o 
   2   9   2    17615.65    18556.57    723.43 o 
   3   9   2     2874.55     2645.26    350.85 o 
   4   9   2      585.61      820.78    397.92 o 
   5   9   2     7313.75     6977.84    511.28 o 
   6   9   2     4040.68     3465.49    384.80 o 
   7   9   2     1277.89     1480.72    591.93 o 
   8   9   2     1110.08      638.26    740.62 o 
   9   9   2      941.10      352.48   1607.83 o 
  -8  10   2      723.06      588.12    870.59 o 
  -7  10   2      345.25      584.57    665.76 o 
  -6  10   2     6853.39     6111.96    748.95 o 
  -5  10   2     1471.50     1449.08    682.75 o 
  -4  10   2     8748.19     8930.17    633.61 o 
  -3  10   2      421.12      282.95    368.17 o 
  -2  10   2     1393.66     1437.70    451.89 o 
  -1  10   2     3841.24     4500.75    600.69 o 
   0  10   2     6327.90     6349.88    724.79 o 
   1  10   2     7256.06     7141.37    659.44 o 
   2  10   2     3405.69     3325.98    400.37 o 
   3  10   2     2174.30     2273.81    439.99 o 
   4  10   2     1184.28      926.50    457.61 o 
   5  10   2     9149.13     9247.70    662.10 o 
   6  10   2     4992.36     5275.20    852.66 o 
   7  10   2     4224.22     4187.31    665.99 o 
   8  10   2     1574.87     1546.45    756.72 o 
  -7  11   2      789.78      332.56   1027.57 o 
  -6  11   2      101.49      109.93    445.44 o 
  -5  11   2     4864.23     5001.28    829.52 o 
  -4  11   2      143.47       16.37    232.47 o 
  -3  11   2      172.99      410.86    653.96 o 
  -2  11   2       10.98       13.95    617.45 o 
  -1  11   2      352.52      319.21    562.83 o 
   0  11   2     2722.60     2159.23    602.15 o 
   1  11   2     4662.31     4555.20    447.84 o 
   2  11   2     1666.21     1478.88    402.40 o 
   3  11   2      691.20      561.11    547.08 o 
   4  11   2     1438.03     1450.20    619.41 o 
   5  11   2      173.40      244.71    945.83 o 
   6  11   2     4874.26     4706.33    962.38 o 
   7  11   2     1171.00     1494.41    942.03 o 
  -6  12   2      176.45      265.10   1194.03 o 
  -5  12   2     1225.59      506.69   1266.00 o 
  -4  12   2     2133.76     2263.23    974.83 o 
  -3  12   2      427.14      350.65   1039.82 o 
  -2  12   2      664.27      409.90    758.12 o 
  -1  12   2     1620.98     1359.59    706.45 o 
   0  12   2     1336.34     1149.11    530.37 o 
   1  12   2     3494.63     3254.51    553.03 o 
   2  12   2       62.58      124.39    704.57 o 
   3  12   2       19.75      -26.58    568.46 o 
   4  12   2     1574.09     1763.97    974.90 o 
   5  12   2       10.89       -7.18   1007.38 o 
  -3  13   2      131.33      930.04   1325.84 o 
  -2  13   2       64.67      234.84    852.73 o 
  -1  13   2       14.32      -55.83    208.39 o 
   0  13   2      705.18      302.96    683.14 o 
   1  13   2        5.03      -14.12    163.17 o 
   2  13   2        0.20       75.38    678.67 o 
   3  13   2      339.19      441.77    980.51 o 
 -13   1   3      569.14      862.11   1438.93 o 
 -12   1   3       77.78      154.58   1252.41 o 
 -11   1   3      266.04       34.18    263.50 o 
 -10   1   3      682.92      621.53    608.34 o 
  -9   1   3     1906.54     1727.99    505.28 o 
  -8   1   3      122.19      153.21    337.98 o 
  -7   1   3    15967.24    15543.84    377.74 o 
  -6   1   3     3796.60     3559.57    204.51 o 
  -5   1   3     9979.15    10526.77    268.92 o 
  -4   1   3    20632.94    21146.10    430.81 o 
  -3   1   3    11380.42    11258.09    255.95 o 
  -2   1   3    38310.88    37440.22    525.42 o 
  -1   1   3    48025.39    47754.81    375.85 o 
   0   1   3     2039.18     2071.79     66.63 o 
   1   1   3    15599.42    15746.26    224.95 o 
   2   1   3    28671.89    29223.83    234.90 o 
   3   1   3     3405.29     3285.06     96.94 o 
   4   1   3     3918.99     3808.30    124.16 o 
   5   1   3      207.67      194.60    262.89 o 
   6   1   3      740.04      678.90    270.65 o 
   7   1   3       20.96      341.57    295.76 o 
   8   1   3      513.51      305.52    601.31 o 
   9   1   3     1751.53     1691.88    739.39 o 
  10   1   3     2579.71     2489.35    781.23 o 
  11   1   3      121.44       -1.82    377.75 o 
  12   1   3      459.44       26.80    453.09 o 
 -13   2   3      797.39      376.35   1791.41 o 
 -12   2   3     6838.38     6580.71    730.35 o 
 -11   2   3       20.37      -45.25    813.33 o 
 -10   2   3     1882.95     1562.04    524.47 o 
  -9   2   3     6067.48     4927.82    500.24 o 
  -8   2   3     2086.09     1763.15    355.53 o 
  -7   2   3    22366.40    21996.13    547.98 o 
  -6   2   3      279.81      375.36    289.34 o 
  -5   2   3     4593.71     4544.31    252.47 o 
  -4   2   3     8088.87     7137.00    240.84 o 
  -3   2   3    10297.24     9981.84    475.85 o 
  -2   2   3     8476.14     8863.39    263.72 o 
  -1   2   3    26098.68    26020.06    247.09 o 
   0   2   3      212.42      276.21     47.70 o 
   1   2   3       21.04       25.81     33.90 o 
   2   2   3    21055.79    20904.76    409.68 o 
   3   2   3     2732.96     2539.72    128.10 o 
   4   2   3    44567.14    45639.19    715.13 o 
   5   2   3     2412.42     2258.08    220.89 o 
   6   2   3      692.28      435.25    218.69 o 
   7   2   3    10376.65    10473.12    368.13 o 
   8   2   3     3983.46     3597.13    415.27 o 
   9   2   3    13109.92    11582.69   1120.97 o 
  10   2   3     2850.86     3285.06   1139.32 o 
  11   2   3      624.96      851.46   1571.85 o 
  12   2   3     1499.57      962.35   1633.16 o 
 -12   3   3     1476.22      986.28    918.67 o 
 -11   3   3    13176.80    12912.42    804.75 o 
 -10   3   3      191.15      294.72    620.38 o 
  -9   3   3     5501.87     4829.81    545.07 o 
  -8   3   3    28838.83    29052.98    749.37 o 
  -7   3   3     4043.06     3820.10    356.08 o 
  -6   3   3    24500.06    25960.25    655.13 o 
  -5   3   3       33.14        9.02     77.52 o 
  -4   3   3     4521.18     5642.28    444.64 o 
  -3   3   3    11263.09    11077.88    359.81 o 
  -2   3   3    31987.38    32459.23    524.13 o 
  -1   3   3    10976.67    10129.97    249.15 o 
   0   3   3    21608.54    21727.23    372.70 o 
   1   3   3     8396.05     8386.74    326.23 o 
   2   3   3       21.03       93.53    117.13 o 
   3   3   3    82918.27    82600.37    774.33 o 
   4   3   3    15501.90    16257.10    361.24 o 
   5   3   3    29895.90    29813.83    549.53 o 
   6   3   3    22705.15    23578.97    535.67 o 
   7   3   3      470.88      480.66    280.78 o 
   8   3   3    25829.53    26481.24    636.34 o 
   9   3   3     3050.80     2823.56    360.91 o 
  10   3   3     5834.42     5962.45   1039.45 o 
  11   3   3     3150.47     2092.49   1554.59 o 
  12   3   3       28.07     -242.70   1962.52 o 
 -12   4   3     7699.80     7876.87    874.61 o 
 -11   4   3      884.04      994.94    704.88 o 
 -10   4   3     2910.88     2406.79    582.46 o 
  -9   4   3     2454.07     2341.36    533.49 o 
  -8   4   3    15007.94    13891.25    654.75 o 
  -7   4   3    30437.30    29652.97    446.08 o 
  -6   4   3    24637.79    24288.77    727.36 o 
  -5   4   3    24092.30    26034.07    703.84 o 
  -4   4   3     1681.73     1406.92    101.89 o 
  -3   4   3    61078.14    60610.38    835.68 o 
  -2   4   3    64820.66    65206.29   1130.88 o 
  -1   4   3    42854.36    41606.42    764.81 o 
   0   4   3    34402.98    33737.44   1796.19 o 
   1   4   3    14061.91    13789.21    252.56 o 
   2   4   3    33501.66    33307.96    567.27 o 
   3   4   3    31916.23    32900.49   1013.75 o 
   4   4   3    31990.89    32817.17    702.90 o 
   5   4   3     3455.16     3461.42    316.60 o 
   6   4   3      177.79      221.60    267.43 o 
   7   4   3     4375.66     4456.65    320.23 o 
   8   4   3      167.91       25.72    382.22 o 
   9   4   3    16600.58    16832.30    555.54 o 
  10   4   3      118.54        3.53    510.58 o 
  11   4   3     2761.78     3300.11   1518.98 o 
 -12   5   3      480.80      408.48    983.53 o 
 -11   5   3     4478.58     4228.90    913.70 o 
 -10   5   3       21.06      367.74    703.66 o 
  -9   5   3     2522.29     1817.81    547.58 o 
  -8   5   3    14519.52    13219.21   1363.11 o 
  -7   5   3    16237.68    15865.29    680.22 o 
  -6   5   3    16769.15    16026.13    641.17 o 
  -5   5   3     1711.21     1721.49    120.38 o 
  -4   5   3    12566.91    11527.49    561.58 o 
  -3   5   3    36212.82    36553.78   1386.06 o 
  -2   5   3    60006.31    59999.35   1114.36 o 
  -1   5   3    46606.55    46010.84    608.71 o 
   0   5   3     6582.49     6819.60    299.54 o 
   1   5   3    10589.98    10591.44    258.48 o 
   2   5   3    10194.71     9072.03    368.70 o 
   3   5   3    32480.03    33569.84    985.85 o 
   4   5   3     6899.17     6520.47    303.33 o 
   5   5   3     5636.14     4811.59    295.98 o 
   6   5   3     2803.31     2957.46    278.35 o 
   7   5   3     1353.72     1071.35    330.08 o 
   8   5   3    17346.28    17537.37    556.76 o 
   9   5   3      274.30      262.78    421.16 o 
  10   5   3     9006.37     8431.31    660.61 o 
  11   5   3     1208.26     1423.14   1572.95 o 
 -11   6   3      843.10      643.22    840.82 o 
 -10   6   3     3667.65     3603.66    693.31 o 
  -9   6   3     7110.53     7027.76    586.73 o 
  -8   6   3     3798.58     3371.95    513.03 o 
  -7   6   3    26413.89    25844.37    860.30 o 
  -6   6   3     1774.40     1594.63    135.83 o 
  -5   6   3     1084.45      885.16    206.22 o 
  -4   6   3     3114.88     2892.15    207.75 o 
  -3   6   3     4040.30     4163.77    308.60 o 
  -2   6   3    10249.35     9920.05    361.29 o 
  -1   6   3    22427.59    23524.45    490.82 o 
   0   6   3      508.44      504.95    233.25 o 
   1   6   3     1446.16     1248.16    166.35 o 
   2   6   3    20459.51    19994.00    410.03 o 
   3   6   3     3404.22     3138.38    330.20 o 
   4   6   3    50165.88    49583.38   1566.34 o 
   5   6   3     8803.89     7946.62    324.25 o 
   6   6   3     1301.25     1334.33    331.19 o 
   7   6   3    15625.63    16696.55    484.01 o 
   8   6   3     1594.04     1611.38    416.11 o 
   9   6   3    12013.81    12016.00    709.74 o 
  10   6   3     1606.42     1708.10    781.76 o 
  11   6   3       56.71      450.52   1844.65 o 
 -11   7   3     1325.76     1404.15    921.04 o 
 -10   7   3       10.38      195.85    867.33 o 
  -9   7   3      369.90      498.43    680.79 o 
  -8   7   3     7710.63     6694.10    682.02 o 
  -7   7   3     2881.13     3412.25    499.65 o 
  -6   7   3     7036.62     5797.59    696.15 o 
  -5   7   3      146.30      185.73    312.21 o 
  -4   7   3      811.49      742.69    249.40 o 
  -3   7   3     5303.80     5752.35    278.80 o 
  -2   7   3     9707.33     9467.05    398.18 o 
  -1   7   3     3973.23     3874.48    278.86 o 
   0   7   3     2335.10     2087.87    273.51 o 
   1   7   3      437.37      269.44    255.53 o 
   2   7   3     2071.22     1604.65    221.11 o 
   3   7   3    11424.60    10881.24    420.13 o 
   4   7   3     2632.86     2159.13    296.47 o 
   5   7   3     3746.19     3692.51    334.85 o 
   6   7   3     1365.00     1198.48    376.49 o 
   7   7   3      167.17      484.23    424.88 o 
   8   7   3     4554.21     4528.76    561.48 o 
   9   7   3      155.90      419.01    712.62 o 
  10   7   3     1128.82     1305.65   1491.81 o 
 -10   8   3       22.00      100.68    583.02 o 
  -9   8   3      240.52      332.74    797.80 o 
  -8   8   3      428.36      368.27    654.08 o 
  -7   8   3      424.79      320.11    548.68 o 
  -6   8   3     3469.53     3602.69    525.08 o 
  -5   8   3      331.63      307.60    392.14 o 
  -4   8   3        3.51       45.98    304.18 o 
  -3   8   3     3768.03     2741.61    375.12 o 
  -2   8   3    11140.62    10649.63    456.53 o 
  -1   8   3     2075.89     1517.14    425.55 o 
   0   8   3     4313.53     3918.79    440.60 o 
   1   8   3     1542.44     1314.82    272.86 o 
   2   8   3       31.09      145.54    292.62 o 
   3   8   3     1227.57     1267.05    311.17 o 
   4   8   3       24.09       28.23    188.83 o 
   5   8   3       53.89      213.48    436.93 o 
   6   8   3      646.01      428.35    411.75 o 
   7   8   3       40.30      162.90    477.66 o 
   8   8   3      125.30      109.85    564.58 o 
   9   8   3      656.89     1003.10   1201.01 o 
  -9   9   3       18.39      236.56    783.80 o 
  -8   9   3       26.60      -53.97    317.97 o 
  -7   9   3       35.26       -6.98     47.36 o 
  -6   9   3      168.12       95.46    699.09 o 
  -5   9   3       12.35        1.84     13.95 o 
  -4   9   3     1604.09     1744.63    331.44 o 
  -3   9   3       15.15       85.62    294.80 o 
  -2   9   3       90.47      213.04    390.22 o 
  -1   9   3      575.72      420.77    466.30 o 
   0   9   3      165.98      101.53    278.80 o 
   1   9   3      913.16      950.25    295.86 o 
   2   9   3      169.49      119.54    393.11 o 
   3   9   3      196.80       87.77    368.14 o 
   4   9   3      153.02      113.54    394.40 o 
   5   9   3        3.68       -0.55    277.88 o 
   6   9   3      442.50       96.81    368.19 o 
   7   9   3      122.42       84.39    804.48 o 
   8   9   3        7.88      634.47   1143.36 o 
   9   9   3        9.26     -181.01    625.65 o 
  -8  10   3     1577.14     1401.24    829.63 o 
  -7  10   3      162.84      -17.26   2302.88 o 
  -6  10   3     2488.61     1921.74    674.56 o 
  -5  10   3     2853.20     2997.33    658.42 o 
  -4  10   3       27.76      -36.53    512.86 o 
  -3  10   3     5121.84     5471.28    353.21 o 
  -2  10   3     4862.24     4740.39    410.35 o 
  -1  10   3     1136.23      955.37    604.73 o 
   0  10   3     9026.96     9285.46    440.02 o 
   1  10   3      797.47      815.23    376.71 o 
   2  10   3     2344.96     2227.44    390.11 o 
   3  10   3     2397.01     2180.72    484.87 o 
   4  10   3       30.57       72.55    527.59 o 
   5  10   3      291.00      350.13    629.31 o 
   6  10   3       94.45      214.46    609.99 o 
   7  10   3       19.94      120.40   1327.42 o 
   8  10   3       65.79       35.56    151.93 o 
  -7  11   3     1008.82      464.10   1143.73 o 
  -6  11   3     2634.53     1639.77   1142.26 o 
  -5  11   3       13.34      -23.50    361.66 o 
  -4  11   3     1430.43     1398.91    960.88 o 
  -3  11   3     1704.81     1796.19    866.52 o 
  -2  11   3     2383.78     1789.58    717.08 o 
  -1  11   3     1469.06     1469.94    613.74 o 
   0  11   3     1615.35     1676.06    424.26 o 
   1  11   3     2035.48     1939.73    445.85 o 
   2  11   3       32.43      -22.78    314.11 o 
   3  11   3     4373.45     4320.48    572.77 o 
   4  11   3     1566.38     1317.30    649.55 o 
   5  11   3     1656.45     1813.82    978.55 o 
   6  11   3     2426.17     2760.77   1015.22 o 
   7  11   3        6.15       30.92   1170.38 o 
  -6  12   3      132.31      443.17   1386.43 o 
  -5  12   3     1191.60     1361.09   1212.02 o 
  -4  12   3      365.21      449.41   1057.81 o 
  -3  12   3     2571.62     3242.46    937.38 o 
  -2  12   3     1323.72      898.46    946.19 o 
  -1  12   3     4528.81     3851.99    729.98 o 
   0  12   3      868.72      872.82    536.79 o 
   1  12   3      588.72      894.50    536.13 o 
   2  12   3     4519.30     4622.93    561.09 o 
   3  12   3      463.87      231.36    377.88 o 
   4  12   3     7664.64     8519.21   1180.08 o 
   5  12   3     2412.32     2259.71   1096.10 o 
  -3  13   3     2320.29     1884.31   1189.26 o 
  -2  13   3     5391.23     5733.49    887.95 o 
  -1  13   3     6166.69     7113.85    976.19 o 
   0  13   3      254.82      176.77    547.99 o 
   1  13   3     3753.30     3800.50    654.53 o 
   2  13   3     2362.42     2517.52    739.92 o 
   3  13   3     3183.75     2834.91   1207.25 o 
 -10   0   4     9291.62     9222.42    634.01 o 
  -9   0   4    15816.10    15873.90    741.81 o 
  -8   0   4     6797.69     6517.21    746.09 o 
  -7   0   4     2674.72     2289.59    477.69 o 
  -6   0   4    30342.39    28575.25   1077.27 o 
  -5   0   4    19706.03    18839.04    833.11 o 
  -4   0   4   140151.27   136322.11   1351.20 o 
  -3   0   4    29295.59    29183.61    574.64 o 
  -2   0   4    12682.08    12479.05    322.43 o 
  -1   0   4    59648.38    58419.99    868.35 o 
   0   0   4    75523.41    76259.99    592.18 o 
   1   0   4   126588.12   119576.84   1349.37 o 
   2   0   4    40692.64    40929.26    510.10 o 
   3   0   4     2852.46     2713.77    138.90 o 
   4   0   4     4719.10     4257.34    218.78 o 
   5   0   4      353.21      436.20    296.67 o 
   6   0   4    25595.68    27610.96   1960.31 o 
   7   0   4     2279.06     2450.85    782.07 o 
   8   0   4    11604.09    13775.42   1096.00 o 
   9   0   4     1079.86      744.25   1050.47 o 
  10   0   4     1874.02     1212.02   1337.23 o 
  11   0   4    14871.04    13165.19   1674.29 o 
  12   0   4      781.83     1201.01   2023.10 o 
 -12   1   4     2668.48     2925.60   1069.56 o 
 -11   1   4     6031.29     5007.04    592.84 o 
 -10   1   4    13092.23    12818.36    964.00 o 
  -9   1   4    16089.33    16487.08   1401.85 o 
  -8   1   4     8953.88     7572.47    379.98 o 
  -7   1   4     7527.01     7336.69    298.07 o 
  -6   1   4     6885.82     6589.26    311.97 o 
  -5   1   4    54021.51    54397.20   1061.12 o 
  -4   1   4    27934.84    27923.21    520.18 o 
  -3   1   4    42722.26    43091.49    426.03 o 
  -2   1   4     7003.27     6810.29    114.37 o 
  -1   1   4     6025.39     5960.25     99.72 o 
   0   1   4    90351.67    89946.71    408.44 o 
   1   1   4    12175.01    12335.86    229.36 o 
   2   1   4    89889.21    89612.91    461.55 o 
   3   1   4     4920.57     4827.25    136.71 o 
   4   1   4      152.47      182.00    133.62 o 
   5   1   4    35477.70    36033.02    736.84 o 
   6   1   4     1369.87     1391.74    306.80 o 
   7   1   4    39222.02    40485.00   1101.06 o 
   8   1   4     1342.30     1380.24    678.53 o 
   9   1   4     3594.29     3779.99    733.85 o 
  10   1   4     8009.49     9206.47   1123.72 o 
  11   1   4      573.06       49.61    850.88 o 
  12   1   4     7198.02     8122.13   1751.03 o 
 -13   2   4     3854.90     4618.19    945.01 o 
 -12   2   4      185.51      362.08    867.23 o 
 -11   2   4     5913.76     5443.73    610.83 o 
 -10   2   4    12263.00    12134.46    733.89 o 
  -9   2   4     5899.61     6309.42    599.40 o 
  -8   2   4     6960.82     6789.61    506.34 o 
  -7   2   4     1796.97     1548.19    296.01 o 
  -6   2   4     3355.69     3103.45    209.50 o 
  -5   2   4    15681.05    14544.45    336.62 o 
  -4   2   4    17800.06    18098.64    514.30 o 
  -3   2   4      487.93      696.45    131.96 o 
  -2   2   4     2690.72     2487.07    137.07 o 
  -1   2   4     5934.04     5891.32    106.44 o 
   0   2   4      555.96      629.23     77.89 o 
   1   2   4    77781.85    78570.52    565.67 o 
   2   2   4      255.11      283.98     66.48 o 
   3   2   4    19064.14    18887.39    259.33 o 
   4   2   4    20065.62    21038.63    323.52 o 
   5   2   4       52.66       92.53    203.76 o 
   6   2   4    51354.67    54331.86   1046.68 o 
   7   2   4      806.84      919.27    328.95 o 
   8   2   4     7393.69     7174.27    466.32 o 
   9   2   4     6333.63     7097.00   1013.02 o 
  10   2   4        8.55      158.98   1369.91 o 
  11   2   4     6229.15     6949.03   1534.40 o 
  12   2   4       44.94     -451.25   1315.56 o 
 -12   3   4       34.76      226.06    822.69 o 
 -11   3   4      970.19      870.48    632.14 o 
 -10   3   4     1375.75      784.54    581.43 o 
  -9   3   4     1919.03     1539.45    544.52 o 
  -8   3   4     3159.50     3013.06    374.42 o 
  -7   3   4      621.11      544.27    272.21 o 
  -6   3   4      154.25       69.19     96.85 o 
  -5   3   4    14913.73    14587.51    519.23 o 
  -4   3   4     5785.41     5740.68    430.69 o 
  -3   3   4    16061.79    16349.27    347.23 o 
  -2   3   4     8599.58     8682.75    176.28 o 
  -1   3   4     2360.68     2425.66    104.56 o 
   0   3   4    30204.51    30376.29    871.98 o 
   1   3   4    11954.81    11701.49    276.72 o 
   2   3   4     6882.91     6892.80    152.73 o 
   3   3   4     1464.13     1849.33    261.67 o 
   4   3   4      992.84     1226.50    184.20 o 
   5   3   4     2536.03     2809.40    228.87 o 
   6   3   4      691.13      726.21    256.06 o 
   7   3   4     4131.00     4056.38    308.85 o 
   8   3   4      346.05      509.93    344.25 o 
   9   3   4      434.47      322.11    541.17 o 
  10   3   4     2082.44     1645.65   1362.56 o 
  11   3   4      370.67      -26.07    306.22 o 
 -12   4   4       27.51       65.29   1116.16 o 
 -11   4   4      263.36      -18.97    149.90 o 
 -10   4   4       83.94      116.06    665.23 o 
  -9   4   4     2102.30     1364.91    599.70 o 
  -8   4   4       17.16       77.22    505.89 o 
  -7   4   4     3262.22     2999.68    399.74 o 
  -6   4   4     3139.81     2637.08    333.56 o 
  -5   4   4      960.84     1020.36    397.28 o 
  -4   4   4    15044.77    15218.40    672.65 o 
  -3   4   4     6985.40     6952.68    140.32 o 
  -2   4   4       86.13      130.67    166.85 o 
  -1   4   4     1921.52     1990.79    199.01 o 
   0   4   4    11534.28    12729.36    258.06 o 
   1   4   4      624.07      608.51     71.64 o 
   2   4   4     3023.12     2927.19    236.14 o 
   3   4   4     4072.79     4167.58    204.62 o 
   4   4   4      481.53      459.60    180.17 o 
   5   4   4     2058.95     1805.92    216.49 o 
   6   4   4       83.48      149.96    262.09 o 
   7   4   4     1203.73      826.86    322.83 o 
   8   4   4      269.92      127.72    385.41 o 
   9   4   4      501.19      487.99    419.31 o 
  10   4   4      425.58      421.22    643.26 o 
  11   4   4      521.07      747.19   1650.05 o 
 -12   5   4        3.30      165.19   1556.36 o 
 -11   5   4        3.22      288.98    852.67 o 
 -10   5   4      442.81       49.44    346.24 o 
  -9   5   4        3.46       89.26    768.02 o 
  -8   5   4     1619.18      945.03    529.83 o 
  -7   5   4     3397.13     2618.06    461.73 o 
  -6   5   4      460.02      543.46    367.45 o 
  -5   5   4    13677.97    13162.25    748.29 o 
  -4   5   4     2028.47     1556.19    119.11 o 
  -3   5   4     3678.72     3530.69    355.79 o 
  -2   5   4     9130.92     9179.84    346.44 o 
  -1   5   4     2918.29     3212.48    390.67 o 
   0   5   4     6098.36     5779.85    272.49 o 
   1   5   4     6496.55     5894.12    206.41 o 
   2   5   4      428.40      673.03    228.12 o 
   3   5   4     1299.94     1453.65    281.53 o 
   4   5   4      601.02      375.43    225.83 o 
   5   5   4        2.82       53.00    264.95 o 
   6   5   4      208.47       26.70     91.67 o 
   7   5   4      144.63      254.87    338.18 o 
   8   5   4       56.88      219.90    407.86 o 
   9   5   4     1153.86     1457.14    445.67 o 
  10   5   4       10.27       31.58   3472.31 o 
  11   5   4      492.04      539.37   1762.04 o 
 -11   6   4      849.39      748.16    899.96 o 
 -10   6   4     1051.20      892.87    790.41 o 
  -9   6   4     2785.41     2504.46    624.02 o 
  -8   6   4     2960.79     2545.07    486.80 o 
  -7   6   4      290.81      560.28    425.26 o 
  -6   6   4     9098.25    10163.59    778.40 o 
  -5   6   4     3698.93     2830.21    311.54 o 
  -4   6   4    15521.13    15150.14    538.27 o 
  -3   6   4     7204.55     6257.28    478.05 o 
  -2   6   4     1367.72     1369.41    216.45 o 
  -1   6   4     6969.12     7005.91    252.56 o 
   0   6   4     4629.96     4396.63    225.77 o 
   1   6   4     7849.25     7211.22    372.06 o 
   2   6   4     4228.72     3984.29    196.12 o 
   3   6   4     1214.07      966.96    255.90 o 
   4   6   4     2508.69     2413.80    404.62 o 
   5   6   4        6.77       91.19    258.38 o 
   6   6   4     4543.76     4373.29    355.07 o 
   7   6   4        5.67      141.36    439.68 o 
   8   6   4     2008.89     1806.92    444.51 o 
   9   6   4      264.50      441.28    519.30 o 
  10   6   4      536.82       82.25   1424.25 o 
 -11   7   4     3908.56     2624.23    936.98 o 
 -10   7   4     4762.89     4178.74    693.36 o 
  -9   7   4     8255.39     7309.83    724.42 o 
  -8   7   4      386.07      297.50    608.05 o 
  -7   7   4     1199.63      891.19    513.97 o 
  -6   7   4     4948.22     5217.83    666.04 o 
  -5   7   4     1888.72     2089.92    543.41 o 
  -4   7   4     3355.17     3182.84    219.74 o 
  -3   7   4     3919.80     3455.42    423.35 o 
  -2   7   4      126.43       93.27    275.45 o 
  -1   7   4      918.08      566.54    341.47 o 
   0   7   4    17938.29    17817.07    438.92 o 
   1   7   4      203.86      129.04    243.91 o 
   2   7   4    42827.01    42879.18    826.11 o 
   3   7   4     1969.29     1658.82    282.01 o 
   4   7   4     6158.90     5622.17    362.09 o 
   5   7   4    23176.82    23176.85    603.12 o 
   6   7   4      806.27      576.03    395.94 o 
   7   7   4    18500.21    17967.71    587.24 o 
   8   7   4     3878.36     3512.08    485.17 o 
   9   7   4      378.10     -153.48   1819.32 o 
  10   7   4     3427.00     4074.10   1686.40 o 
 -10   8   4     4612.05     4448.23    818.15 o 
  -9   8   4     5533.67     4706.82    811.38 o 
  -8   8   4     5452.46     4798.69    666.51 o 
  -7   8   4      120.13      -12.12     85.18 o 
  -6   8   4    10879.59    10825.96    888.18 o 
  -5   8   4     7124.21     6352.38    675.59 o 
  -4   8   4    21144.28    21937.84    625.66 o 
  -3   8   4     7160.41     7535.57    416.58 o 
  -2   8   4     2150.39     2075.27    342.20 o 
  -1   8   4    11428.33    12239.92    652.83 o 
   0   8   4     1350.24     1262.26    258.75 o 
   1   8   4    28442.84    30457.16    579.62 o 
   2   8   4     3713.67     3091.39    328.22 o 
   3   8   4     5279.25     4894.59    448.43 o 
   4   8   4    11798.83    11973.02    505.65 o 
   5   8   4       68.68       40.23    314.74 o 
   6   8   4    20304.91    20187.15    628.89 o 
   7   8   4      170.70      335.04    550.99 o 
   8   8   4     4287.48     4455.22   1300.51 o 
   9   8   4     1785.43     1355.95   1594.98 o 
  -9   9   4     2867.79     3142.34    917.63 o 
  -8   9   4     4146.25     3928.11    749.38 o 
  -7   9   4     4073.35     4181.31    984.75 o 
  -6   9   4      398.54      197.54    738.38 o 
  -5   9   4    22039.17    23236.62   1145.57 o 
  -4   9   4    10368.06    10283.84    861.01 o 
  -3   9   4    13036.58    13230.57    566.92 o 
  -2   9   4    13173.55    13573.11    495.46 o 
  -1   9   4     2254.48     2123.70    500.45 o 
   0   9   4    20237.53    21634.89    574.45 o 
   1   9   4     7699.05     7368.34    328.57 o 
   2   9   4     5405.44     5420.48    445.69 o 
   3   9   4     2011.74     2053.45    412.99 o 
   4   9   4      511.53      373.13    469.65 o 
   5   9   4     4588.82     5035.90    563.26 o 
   6   9   4       33.19      -95.06    478.59 o 
   7   9   4     5112.71     5338.68    795.45 o 
   8   9   4       24.67     -153.78    414.19 o 
  -8  10   4     1710.95     1791.30    906.46 o 
  -7  10   4        0.28      113.46   1158.78 o 
  -6  10   4     1415.36     1874.88    592.08 o 
  -5  10   4     3886.43     3198.43    662.96 o 
  -4  10   4     6662.92     6823.99    576.30 o 
  -3  10   4      878.16      905.37    352.16 o 
  -2  10   4      757.65      378.55    669.35 o 
  -1  10   4     1885.66     1836.94    614.27 o 
   0  10   4      409.63      532.81    386.73 o 
   1  10   4    19065.50    19109.56    588.31 o 
   2  10   4      494.85      394.58    378.06 o 
   3  10   4     5715.76     5906.08    431.52 o 
   4  10   4     4029.77     3830.49    571.61 o 
   5  10   4        1.40      -19.93    654.76 o 
   6  10   4    12734.74    13425.84    822.21 o 
   7  10   4      267.92      245.81    882.07 o 
  -7  11   4      368.88      616.84   1254.61 o 
  -6  11   4     1552.41     2119.30   1189.63 o 
  -5  11   4     1385.34      698.72    903.60 o 
  -4  11   4     1790.65     1572.95    958.68 o 
  -3  11   4     1624.25     1218.26    881.94 o 
  -2  11   4       65.65     -114.19    812.91 o 
  -1  11   4       43.26      -26.54    255.80 o 
   0  11   4     2994.59     2952.46    453.48 o 
   1  11   4        4.03       33.95    505.92 o 
   2  11   4     8142.04     7727.27    432.98 o 
   3  11   4      602.80      764.69    546.07 o 
   4  11   4      386.32      517.79    636.78 o 
   5  11   4     6988.00     7067.56    880.52 o 
   6  11   4      151.16      193.88   1179.52 o 
  -6  12   4      344.08       96.20   1424.25 o 
  -5  12   4      731.64      482.09   1134.92 o 
  -4  12   4     2668.64     3035.01   1043.86 o 
  -3  12   4      887.19     1147.77    978.87 o 
  -2  12   4        3.12      100.97    973.00 o 
  -1  12   4      939.32      769.84    561.84 o 
   0  12   4     1242.43     1570.72    577.32 o 
   1  12   4     1646.81     1462.86    598.40 o 
   2  12   4       67.99       84.36    690.89 o 
   3  12   4      165.71      285.83    783.23 o 
   4  12   4      110.01      220.11   1421.11 o 
   5  12   4      414.84      424.10   1230.37 o 
  -3  13   4       48.63      -30.47   1535.87 o 
  -2  13   4       96.14      231.83    721.98 o 
  -1  13   4      282.42      358.99    708.23 o 
   0  13   4       24.07     -225.52    632.39 o 
   1  13   4      167.92      217.85    886.22 o 
   2  13   4        2.05      -84.90    781.47 o 
 -12   1   5       57.12       -7.86    658.88 o 
 -11   1   5      795.58      791.08    758.81 o 
 -10   1   5       64.72       54.91    615.33 o 
  -9   1   5     1251.27      999.01    398.17 o 
  -8   1   5     2632.63     2164.69    261.36 o 
  -7   1   5       61.14       28.16    149.77 o 
  -6   1   5    19072.01    18829.39    676.27 o 
  -5   1   5     8975.76     8697.24    339.55 o 
  -4   1   5     1615.58     1362.86     95.58 o 
  -3   1   5    41353.03    41590.22    404.89 o 
  -2   1   5    21307.90    21404.90    230.99 o 
  -1   1   5    14350.16    14332.51    235.81 o 
   0   1   5    26248.08    26716.37    232.03 o 
   1   1   5     1707.46     1711.26     87.42 o 
   2   1   5     4812.43     4977.00    110.12 o 
   3   1   5     3085.92     3074.88    127.80 o 
   4   1   5       74.94      197.37    168.32 o 
   5   1   5      243.31      382.97    269.50 o 
   6   1   5       18.75      376.40    352.55 o 
   7   1   5      347.69      397.21    379.71 o 
   8   1   5     3369.19     3375.16    406.41 o 
   9   1   5     1097.19     1661.26    846.64 o 
  10   1   5     2093.03     1804.10    972.96 o 
  11   1   5     2256.14     2262.90   1241.98 o 
 -13   2   5     1599.12     1687.00   1022.09 o 
 -12   2   5     5308.38     4828.35    982.91 o 
 -11   2   5     2240.57     2462.88    763.09 o 
 -10   2   5     1559.45      965.43    610.39 o 
  -9   2   5     4600.41     4479.51    624.74 o 
  -8   2   5     5279.34     4918.90    362.43 o 
  -7   2   5    15999.23    16726.81    695.61 o 
  -6   2   5     3513.47     3005.32    238.50 o 
  -5   2   5     5171.73     5101.18    101.76 o 
  -4   2   5      158.36       69.14    180.22 o 
  -3   2   5      186.14      267.15     78.04 o 
  -2   2   5    31911.04    32763.80    405.72 o 
  -1   2   5      737.98      742.35     63.27 o 
   0   2   5    46589.40    45367.14    525.91 o 
   1   2   5     1463.39     1259.34    104.26 o 
   2   2   5     3103.20     3232.16    149.55 o 
   3   2   5    33729.68    34718.30    487.75 o 
   4   2   5      467.57      513.99    207.19 o 
   5   2   5    33038.63    33980.14    677.61 o 
   6   2   5     2055.00     1996.02    378.00 o 
   7   2   5     4005.03     3768.08    391.95 o 
   8   2   5     8629.81     8466.55    511.67 o 
   9   2   5      458.10      528.24    585.54 o 
  10   2   5     2966.28     2652.79   1367.34 o 
  11   2   5        0.16      361.66   1494.74 o 
 -12   3   5     5951.30     5922.87    824.03 o 
 -11   3   5     4345.48     4232.61    776.39 o 
 -10   3   5     6412.90     5505.79    604.05 o 
  -9   3   5     2592.63     2004.42    553.01 o 
  -8   3   5    16900.98    17253.16   1008.79 o 
  -7   3   5     8964.64     8274.50    532.44 o 
  -6   3   5    27779.44    26990.16    975.20 o 
  -5   3   5      845.58     1168.16    359.83 o 
  -4   3   5      315.38      308.05    308.79 o 
  -3   3   5    18412.43    18484.31    374.79 o 
  -2   3   5      847.93      828.31     94.68 o 
  -1   3   5    75702.23    77287.13    448.04 o 
   0   3   5      602.58      525.49     68.28 o 
   1   3   5    29776.72    29273.88    465.13 o 
   2   3   5    31195.00    31328.27    322.11 o 
   3   3   5     6298.36     6698.58    332.82 o 
   4   3   5    77198.90    80414.68   1010.12 o 
   5   3   5      131.96      177.16    216.70 o 
   6   3   5    10336.62    11007.06    399.72 o 
   7   3   5    16762.17    17420.70    779.13 o 
   8   3   5      588.28      747.13    491.46 o 
   9   3   5    20250.69    19820.80   1044.41 o 
  10   3   5      460.43      -38.92    600.69 o 
  11   3   5     2571.37     3278.08   1522.28 o 
 -12   4   5     6977.63     7933.69    861.97 o 
 -11   4   5     1083.35     1083.93    704.59 o 
 -10   4   5     4469.31     4586.11    674.46 o 
  -9   4   5     2867.34     2259.02    530.41 o 
  -8   4   5     1521.28     1481.54    463.26 o 
  -7   4   5    42881.19    42195.58   2927.62 o 
  -6   4   5     5773.15     5676.10    933.53 o 
  -5   4   5    25487.25    25563.36    934.44 o 
  -4   4   5    22199.81    22247.46    779.87 o 
  -3   4   5     4002.46     3765.88    254.56 o 
  -2   4   5   111997.95   113512.15    703.09 o 
  -1   4   5    16641.24    16666.60    318.42 o 
   0   4   5    36272.98    36788.22    666.76 o 
   1   4   5    15120.26    15663.40    735.07 o 
   2   4   5     2747.62     2769.59    245.60 o 
   3   4   5    40440.49    40945.03    682.29 o 
   4   4   5      109.82      100.73    179.34 o 
   5   4   5    22762.94    23434.11    516.68 o 
   6   4   5      117.30      171.25    286.94 o 
   7   4   5     4309.27     4883.41    348.47 o 
   8   4   5     7536.52     7697.39    405.67 o 
   9   4   5     5862.55     5430.38    603.76 o 
  10   4   5     9759.29    10555.86    718.76 o 
  11   4   5      384.84      465.94   1860.44 o 
 -12   5   5     2617.46     2687.13    903.12 o 
 -11   5   5     7431.17     7212.14   1198.80 o 
 -10   5   5     1766.21     1640.65    650.36 o 
  -9   5   5      362.06      228.35    579.88 o 
  -8   5   5    15270.91    14246.23    713.89 o 
  -7   5   5     3978.96     3558.38    450.10 o 
  -6   5   5    38125.63    40625.35   3649.65 o 
  -5   5   5     5595.92     6022.66    519.18 o 
  -4   5   5     2683.02     1963.98    338.90 o 
  -3   5   5    41860.65    41179.00    721.85 o 
  -2   5   5     3735.96     3312.97    160.52 o 
  -1   5   5    70730.36    70830.55   1209.15 o 
   0   5   5     6231.79     6444.78    220.51 o 
   1   5   5     2897.20     2441.91    211.07 o 
   2   5   5    25733.61    26571.18    560.95 o 
   3   5   5       75.60      103.17    200.04 o 
   4   5   5    36565.88    37874.66    754.12 o 
   5   5   5      677.60      608.06    256.48 o 
   6   5   5     6678.84     6596.18    414.63 o 
   7   5   5     2805.43     3224.40    364.46 o 
   8   5   5     3500.82     3303.43    416.26 o 
   9   5   5     9973.04     9918.67    709.92 o 
  10   5   5     2669.54     2037.05   1345.30 o 
  11   5   5     3950.93     2818.75   1934.98 o 
 -11   6   5     5107.19     4625.70    875.24 o 
 -10   6   5      282.23      393.11    755.12 o 
  -9   6   5     3470.10     2871.65    636.53 o 
  -8   6   5     5610.07     5092.43    560.62 o 
  -7   6   5    12931.48    12236.45   1107.56 o 
  -6   6   5     3617.93     2866.12    580.49 o 
  -5   6   5     5767.15     5463.10    546.71 o 
  -4   6   5     2047.38     2059.44    101.65 o 
  -3   6   5       31.01      125.58    169.61 o 
  -2   6   5    26398.82    25857.46    776.93 o 
  -1   6   5     1585.40     1608.93    205.70 o 
   0   6   5    25445.29    25438.76    583.41 o 
   1   6   5      400.34      519.95    178.41 o 
   2   6   5     4930.62     4695.00    264.29 o 
   3   6   5    41240.01    40431.96   1090.64 o 
   4   6   5      994.07      981.52    234.13 o 
   5   6   5    25442.90    27656.65    702.11 o 
   6   6   5     3101.03     2670.11    344.52 o 
   7   6   5      814.79      958.87    411.18 o 
   8   6   5    13667.59    14021.00    759.01 o 
   9   6   5      212.49      453.02    745.60 o 
  10   6   5     5678.71     6831.90   1695.95 o 
 -11   7   5     2031.30     2133.64    912.99 o 
 -10   7   5      288.78      393.85    851.03 o 
  -9   7   5       74.58     -149.11    696.05 o 
  -8   7   5     2774.05     2140.16    619.79 o 
  -7   7   5     2288.28     1637.40    556.79 o 
  -6   7   5     5121.95     4939.88    658.70 o 
  -5   7   5       72.02      210.39    543.41 o 
  -4   7   5       95.23        9.61     48.76 o 
  -3   7   5     3221.31     3559.70    426.65 o 
  -2   7   5      498.89      289.08    258.88 o 
  -1   7   5    19353.18    20462.33    805.75 o 
   0   7   5        9.41      108.06    164.98 o 
   1   7   5      892.49      685.21    210.99 o 
   2   7   5     6171.71     5969.57    265.19 o 
   3   7   5       95.44      196.32    257.36 o 
   4   7   5    16393.73    16203.17    569.76 o 
   5   7   5      835.27      611.58    288.55 o 
   6   7   5     1976.01     1579.56    383.02 o 
   7   7   5     1341.11     1355.99    683.77 o 
   8   7   5       38.79      385.67    742.92 o 
   9   7   5     3300.76     3634.60   1529.99 o 
  10   7   5      429.00      889.28   1803.53 o 
 -10   8   5      690.84      969.09    987.79 o 
  -9   8   5       98.14     -110.30    781.15 o 
  -8   8   5      182.31       16.60    917.68 o 
  -7   8   5     3762.28     3489.94    844.12 o 
  -6   8   5       24.80      -62.05    771.42 o 
  -5   8   5     3445.79     3545.92    448.37 o 
  -4   8   5     3226.79     3299.88    255.07 o 
  -3   8   5     1094.21      724.62    365.94 o 
  -2   8   5     9487.76     9010.92    366.88 o 
  -1   8   5     2554.54     2497.44    283.26 o 
   0   8   5       57.79      120.11    320.16 o 
   1   8   5     1226.73     1313.39    257.96 o 
   2   8   5     4351.00     3919.09    327.33 o 
   3   8   5     1223.44      975.82    381.02 o 
   4   8   5       39.63      -38.30    382.15 o 
   5   8   5      166.52      155.00    346.29 o 
   6   8   5      889.38      749.52    553.61 o 
   7   8   5      108.94       10.60    252.64 o 
   8   8   5       11.73      -85.55    600.69 o 
   9   8   5     1500.28     1638.31   1365.50 o 
  -9   9   5       47.90      120.87    961.76 o 
  -8   9   5      359.49      692.80    828.65 o 
  -7   9   5      139.86      234.99   1003.47 o 
  -6   9   5        8.12       23.50    855.87 o 
  -5   9   5      107.01      312.46    709.00 o 
  -4   9   5       13.83       20.57    485.75 o 
  -3   9   5      121.90      145.48    418.99 o 
  -2   9   5       70.17      189.83    555.53 o 
  -1   9   5        6.51       16.24    885.44 o 
   0   9   5      829.85      851.32    308.31 o 
   1   9   5      546.52      667.62    297.92 o 
   2   9   5      871.66      848.24    326.63 o 
   3   9   5      167.59      274.69    399.81 o 
   4   9   5       86.14      -72.12    448.75 o 
   5   9   5       10.66      -74.35    342.64 o 
   6   9   5       83.78      202.90    602.55 o 
   7   9   5        2.15      317.59    801.80 o 
   8   9   5       47.30      395.85    874.40 o 
  -8  10   5      120.48     -103.82    722.21 o 
  -7  10   5     3510.28     4908.67   1152.17 o 
  -6  10   5      825.18      866.88    964.92 o 
  -5  10   5     3487.53     3509.03    798.96 o 
  -4  10   5     8169.29     8823.42    767.75 o 
  -3  10   5        2.51      -92.53    587.10 o 
  -2  10   5     8323.49     8291.40    703.13 o 
  -1  10   5     1844.70     1796.19    438.31 o 
   0  10   5      729.98      842.97    405.53 o 
   1  10   5     1527.73     1467.60    406.86 o 
   2  10   5      602.09      285.89    368.77 o 
   3  10   5      730.52      649.51    542.99 o 
   4  10   5      257.53       58.17    327.87 o 
   5  10   5      566.02      428.25    707.84 o 
   6  10   5       57.52       42.07    208.61 o 
   7  10   5      795.77      753.45   1085.72 o 
  -7  11   5     1068.50      385.89   1311.53 o 
  -6  11   5     1076.58     1055.24   1159.52 o 
  -5  11   5      594.80      541.57   1030.27 o 
  -4  11   5      200.46        1.84     67.56 o 
  -3  11   5     1514.46     1570.38    790.15 o 
  -2  11   5      150.55      -67.19    523.95 o 
  -1  11   5     4488.47     4485.43    659.91 o 
   0  11   5       21.52      184.50    461.07 o 
   1  11   5     3038.63     3673.19    446.76 o 
   2  11   5     2274.80     2846.82    454.00 o 
   3  11   5     1305.24      863.09    627.81 o 
   4  11   5     6849.74     7236.58    678.59 o 
   5  11   5       12.32      129.59    829.38 o 
   6  11   5     3323.05     3541.68   1104.35 o 
  -5  12   5      577.74     1144.10   1202.11 o 
  -4  12   5      834.00     1191.83   1022.56 o 
  -3  12   5       11.22      217.73   1051.94 o 
  -2  12   5     3079.20     3436.05    652.32 o 
  -1  12   5       23.92      -84.79    665.57 o 
   0  12   5     5573.81     6392.44    677.20 o 
   1  12   5     1034.54      949.84    675.06 o 
   2  12   5     2657.27     2099.16    832.79 o 
   3  12   5     9646.33    10401.63    730.23 o 
   4  12   5       48.40      228.67    869.45 o 
  -2  13   5      754.49      278.02    334.04 o 
  -1  13   5     7759.58     8490.69   1085.90 o 
   0  13   5     1526.92     1230.09    970.19 o 
   1  13   5      158.07      146.53    851.07 o 
 -11   0   6      190.82     -263.26    696.89 o 
 -10   0   6    25396.16    26216.92   1408.82 o 
  -9   0   6      429.21      136.95    791.25 o 
  -8   0   6    57958.00    59111.90   1854.57 o 
  -7   0   6     3923.06     3662.50    590.04 o 
  -6   0   6     6625.40     5941.15    634.83 o 
  -5   0   6   100114.30    94965.88   1940.12 o 
  -4   0   6      128.44      200.45    132.55 o 
  -3   0   6   105392.95   103755.84    790.98 o 
  -2   0   6    12538.09    12708.35    234.47 o 
  -1   0   6     3460.95     3061.29    237.26 o 
   0   0   6    98674.54   101894.13   2044.70 o 
   1   0   6      156.87      246.76    115.90 o 
   2   0   6    29250.06    30251.76    442.12 o 
   3   0   6     1200.51     1012.16    181.90 o 
   4   0   6     1321.09     1187.46    216.44 o 
   5   0   6    10253.06     9982.94    695.78 o 
   6   0   6    19495.28    19710.13    728.10 o 
   7   0   6    21339.83    21726.54    909.11 o 
   8   0   6    13083.94    14561.16   1157.68 o 
   9   0   6     7178.60     7910.28   1161.35 o 
  10   0   6      381.56      350.65   1458.76 o 
  11   0   6     8407.27     9620.91   1766.08 o 
 -12   1   6      678.07      211.86   1240.66 o 
 -11   1   6     6509.95     5896.92    680.64 o 
 -10   1   6     5895.15     5542.24    611.89 o 
  -9   1   6    23604.12    23865.79    730.26 o 
  -8   1   6     1026.95      800.96    259.03 o 
  -7   1   6     6849.82     7544.16    409.77 o 
  -6   1   6     9909.29     9394.87    404.26 o 
  -5   1   6        9.81       64.36    110.62 o 
  -4   1   6    94294.28    95817.56   1010.27 o 
  -3   1   6       56.18      139.51     86.52 o 
  -2   1   6    41389.59    41751.17    342.07 o 
  -1   1   6    17993.93    18084.67    308.75 o 
   0   1   6     7422.99     7473.82    129.56 o 
   1   1   6    99628.97    97058.67    868.81 o 
   2   1   6    10746.76    10383.02    179.28 o 
   3   1   6    52542.66    55242.17    555.06 o 
   4   1   6     3711.87     3815.16    211.87 o 
   5   1   6     9709.46    10305.10    425.37 o 
   6   1   6    26066.88    26135.18    844.10 o 
   7   1   6     7808.56     7509.64    464.43 o 
   8   1   6     9415.36     9948.99    538.71 o 
   9   1   6       15.22      115.38    860.90 o 
  10   1   6     4243.21     4574.96   1025.03 o 
  11   1   6     3582.12     3346.52   1266.88 o 
 -12   2   6     1819.39     1710.14    834.79 o 
 -11   2   6     1296.90      982.17    662.45 o 
 -10   2   6     9147.36     9869.17    691.83 o 
  -9   2   6     4862.48     4956.14    558.58 o 
  -8   2   6     6121.15     6525.05    343.10 o 
  -7   2   6     1104.37     1075.12    240.06 o 
  -6   2   6     1722.28     1669.22     83.77 o 
  -5   2   6    15663.95    14672.94    399.27 o 
  -4   2   6      276.97      320.40    126.85 o 
  -3   2   6    40374.81    40111.42    733.49 o 
  -2   2   6     7493.29     7994.40    183.32 o 
  -1   2   6    18851.91    18724.06    196.76 o 
   0   2   6    27695.59    28315.43    509.19 o 
   1   2   6    20782.60    20421.37    276.87 o 
   2   2   6    86060.66    84230.66    558.09 o 
   3   2   6     2650.84     2412.65    209.29 o 
   4   2   6    27258.91    27313.34    438.91 o 
   5   2   6    22033.22    21375.41   1346.90 o 
   6   2   6     7342.07     7600.23    504.98 o 
   7   2   6    23499.03    23479.92    727.89 o 
   8   2   6      415.74      351.11    492.55 o 
   9   2   6     1469.25     1740.15    591.98 o 
  10   2   6     1560.78     1002.37   1349.71 o 
  11   2   6      368.14      946.19   1737.44 o 
 -12   3   6      327.90      322.35    916.53 o 
 -11   3   6      845.58      516.49    799.39 o 
 -10   3   6       11.17       30.80    451.16 o 
  -9   3   6    12788.69    13228.95    705.54 o 
  -8   3   6       67.36      466.28    492.97 o 
  -7   3   6     8267.14     7921.91    520.60 o 
  -6   3   6     5988.09     5640.47    425.66 o 
  -5   3   6       15.47       29.06    303.55 o 
  -4   3   6    30439.61    30182.34    872.76 o 
  -3   3   6      140.94      179.33    111.06 o 
  -2   3   6     4562.88     4409.59    203.51 o 
  -1   3   6     6988.97     6973.98    134.84 o 
   0   3   6     1620.69     1499.62     62.68 o 
   1   3   6    16216.32    15528.98    243.40 o 
   2   3   6      175.97      135.12    106.64 o 
   3   3   6     1105.32     1077.46    171.10 o 
   4   3   6       27.38      111.29    214.86 o 
   5   3   6      321.72      321.14    388.26 o 
   6   3   6     3444.14     3816.69    447.20 o 
   7   3   6     3358.85     2583.59    503.83 o 
   8   3   6     2473.77     2861.31    561.88 o 
   9   3   6      324.36      294.26    684.44 o 
  10   3   6     1449.37     1313.81    788.38 o 
  11   3   6      297.38      616.48   1831.44 o 
 -12   4   6       17.56      -24.59    158.37 o 
 -11   4   6       58.39       45.47    645.62 o 
 -10   4   6      128.29      185.85    725.55 o 
  -9   4   6      129.85       10.38    688.17 o 
  -8   4   6      586.68      685.66    436.44 o 
  -7   4   6      602.53      617.94    456.38 o 
  -6   4   6      985.58      706.46    391.36 o 
  -5   4   6     6124.43     5374.61    498.61 o 
  -4   4   6       28.08       30.84    317.60 o 
  -3   4   6     6551.85     6231.03    194.19 o 
  -2   4   6     5479.41     5610.54    188.78 o 
  -1   4   6     2563.68     2392.56    147.93 o 
   0   4   6     5010.52     4776.19    164.31 o 
   1   4   6     1903.45     1714.54    302.18 o 
   2   4   6       11.95       86.69    110.72 o 
   3   4   6        2.74       84.19    120.15 o 
   4   4   6     2561.32     2461.85    171.12 o 
   5   4   6      171.40      185.68    239.79 o 
   6   4   6       74.72      163.35    277.92 o 
   7   4   6      314.62      -17.05    133.85 o 
   8   4   6     1049.57      990.01    635.81 o 
   9   4   6      345.59      601.33    833.27 o 
  10   4   6        0.94       61.08    765.85 o 
  11   4   6     1054.01     1012.28   1865.95 o 
 -12   5   6      266.38      309.65    722.55 o 
 -11   5   6      323.12       30.84    718.20 o 
 -10   5   6       45.49     -146.74    654.82 o 
  -9   5   6     2408.51     1447.85    592.03 o 
  -8   5   6       39.52       10.22     95.83 o 
  -7   5   6     5880.16     5476.48    493.53 o 
  -6   5   6     1469.98     1031.32    416.86 o 
  -5   5   6     1059.66     1004.94    426.65 o 
  -4   5   6    10578.16    10644.58    597.75 o 
  -3   5   6     7221.74     7453.57    343.30 o 
  -2   5   6     1922.29     1924.10    151.78 o 
  -1   5   6     7377.69     7186.71    250.25 o 
   0   5   6     1760.19     1809.33    168.51 o 
   1   5   6      400.08      336.09    134.29 o 
   2   5   6     1639.46     1746.54    257.91 o 
   3   5   6       48.71       32.44    104.33 o 
   4   5   6        2.73       83.12    191.82 o 
   5   5   6      274.17      309.69    274.67 o 
   6   5   6      571.35      471.25    306.67 o 
   7   5   6      516.70      447.29    366.16 o 
   8   5   6      256.77      498.43    682.29 o 
   9   5   6      907.57      512.64    763.19 o 
  10   5   6     2183.96     1994.10    876.17 o 
 -11   6   6       20.13       51.85   1131.38 o 
 -10   6   6     3420.91     3501.34    720.67 o 
  -9   6   6       21.07       54.33    622.01 o 
  -8   6   6     4806.33     4935.55    553.58 o 
  -7   6   6     1676.64     1458.16    492.24 o 
  -6   6   6      621.41      373.78    593.34 o 
  -5   6   6    12686.76    12005.67    743.15 o 
  -4   6   6       14.50       22.66    128.85 o 
  -3   6   6    14568.64    14440.38    344.87 o 
  -2   6   6     2050.67     1705.67    153.65 o 
  -1   6   6     4452.85     4517.20    258.76 o 
   0   6   6    15103.03    15499.27    373.18 o 
   1   6   6      654.95      400.10    188.70 o 
   2   6   6     6590.84     6050.64    328.70 o 
   3   6   6       50.87      131.77    383.86 o 
   4   6   6     1525.89     1286.98    239.83 o 
   5   6   6     1467.29     1151.03    296.93 o 
   6   6   6     4876.67     4206.00    343.22 o 
   7   6   6     4419.42     3875.06    617.65 o 
   8   6   6     2479.34     2156.37    746.06 o 
   9   6   6     2035.71     2085.53    848.99 o 
  10   6   6       55.40      195.70   1637.57 o 
 -11   7   6     3995.17     4560.95   1014.53 o 
 -10   7   6     1215.92      608.83    893.63 o 
  -9   7   6     8986.21     7574.22    755.92 o 
  -8   7   6     2670.24     2174.60    612.23 o 
  -7   7   6      710.86      469.12    578.87 o 
  -6   7   6     5406.37     5380.85    641.08 o 
  -5   7   6      204.03      451.62    506.33 o 
  -4   7   6    11470.49    11833.97    312.03 o 
  -3   7   6     1350.77     1350.96    234.36 o 
  -2   7   6     8506.35     9076.29    252.19 o 
  -1   7   6      244.24      219.78    262.36 o 
   0   7   6    11382.13    11131.92    360.73 o 
   1   7   6    27547.55    28399.87    503.84 o 
   2   7   6     8454.01     7991.52    480.33 o 
   3   7   6    32730.12    32442.05    750.95 o 
   4   7   6     1552.97     1357.89    273.91 o 
   5   7   6    10221.78    10510.69    356.05 o 
   6   7   6    14728.81    14548.77    782.58 o 
   7   7   6     1301.40     1471.14    689.27 o 
   8   7   6     5715.87     6221.91    820.67 o 
   9   7   6      362.16      542.67   1650.05 o 
 -10   8   6     7689.63     7406.98    979.89 o 
  -9   8   6      586.98      614.53    805.88 o 
  -8   8   6     7693.84     7534.74    712.16 o 
  -7   8   6      966.61      943.99    802.26 o 
  -6   8   6      651.62      704.96    701.29 o 
  -5   8   6    19630.62    21085.01   1037.62 o 
  -4   8   6        8.60      -20.19    111.25 o 
  -3   8   6    28490.89    30758.03    849.63 o 
  -2   8   6      561.86      642.97    229.39 o 
  -1   8   6     3879.47     3851.58    318.29 o 
   0   8   6    17832.49    18527.66    886.16 o 
   1   8   6     1514.95     1306.67    253.89 o 
   2   8   6    25519.12    26125.18    621.80 o 
   3   8   6      121.85      201.70    480.43 o 
   4   8   6     4827.74     4972.26    504.47 o 
   5   8   6     4994.75     4544.40    505.26 o 
   6   8   6     2022.73     1920.16    567.28 o 
   7   8   6     7134.73     6403.87    621.84 o 
   8   8   6     1451.20     1452.96    946.50 o 
   9   8   6     3021.91     2958.64   1777.83 o 
  -9   9   6    12756.32    12829.58    920.75 o 
  -8   9   6       68.54      200.25   1164.31 o 
  -7   9   6     7663.15     9449.44    908.37 o 
  -6   9   6     8010.91     8291.40    818.79 o 
  -5   9   6      100.37      181.38    750.13 o 
  -4   9   6    31310.10    32517.76    824.46 o 
  -3   9   6       91.39      202.96    394.64 o 
  -2   9   6    10276.35    10267.20    692.66 o 
  -1   9   6     8446.27     9521.82    514.59 o 
   0   9   6       35.58        5.28    299.95 o 
   1   9   6    21709.27    22610.58    527.37 o 
   2   9   6       65.25       73.12    136.17 o 
   3   9   6     3874.28     3744.13    431.80 o 
   4   9   6       37.36       83.41    584.28 o 
   5   9   6     2071.93     1995.22    551.78 o 
   6   9   6     3936.77     3190.96    651.72 o 
   7   9   6     5738.01     5441.18    743.66 o 
   8   9   6     5615.21     6047.11   1074.17 o 
  -8  10   6     3727.19     3502.06   1002.05 o 
  -7  10   6      769.08      652.09   1136.75 o 
  -6  10   6       11.48      463.37    996.13 o 
  -5  10   6     9761.03     8668.87    620.38 o 
  -4  10   6      148.47       34.51    722.95 o 
  -3  10   6     9505.01    10290.26    767.01 o 
  -2  10   6       17.52        0.36      9.91 o 
  -1  10   6     1120.07     1159.11    440.31 o 
   0  10   6     6372.96     6956.48    413.25 o 
   1  10   6     3601.77     3410.20    393.64 o 
   2  10   6    15704.09    16595.21    577.92 o 
   3  10   6      854.41      830.74    584.98 o 
   4  10   6     4622.09     4759.37    595.48 o 
   5  10   6     3765.96     3315.51    688.51 o 
   6  10   6     1702.21     1372.72    789.70 o 
   7  10   6     4599.91     5346.28    948.60 o 
  -7  11   6       24.39     -133.28    856.97 o 
  -6  11   6      520.09      607.30   1068.09 o 
  -5  11   6       98.92       10.28    986.95 o 
  -4  11   6     3426.79     3278.45    934.08 o 
  -3  11   6     1321.66     1441.87    807.04 o 
  -2  11   6     2403.94     2008.37    562.04 o 
  -1  11   6      183.74       79.19    489.52 o 
   0  11   6     1838.22     1600.47    486.60 o 
   1  11   6     8521.09     8931.97    649.85 o 
   2  11   6     1438.47     1279.37    598.33 o 
   3  11   6     3649.06     4128.84    847.17 o 
   4  11   6      614.52      759.53    752.14 o 
   5  11   6      923.28      724.18    895.31 o 
   6  11   6     4160.43     3540.37   1155.27 o 
  -5  12   6     1557.97     1437.10   1238.83 o 
  -4  12   6        0.66     -307.32   1078.37 o 
  -3  12   6     1560.27     1855.61    706.76 o 
  -2  12   6        8.51      -32.19    632.25 o 
  -1  12   6      138.60      123.20    342.20 o 
   0  12   6      803.53      977.13    792.66 o 
   1  12   6      214.97      105.20    762.32 o 
   2  12   6      474.07      262.99    883.69 o 
   3  12   6        2.52      198.97    971.81 o 
   4  12   6        7.64      -21.40    145.78 o 
  -2  13   6       44.29      223.64    871.95 o 
  -1  13   6       86.44       94.82    952.30 o 
   0  13   6      415.11      466.19    970.26 o 
 -12   1   7     1317.70     1352.65   1244.70 o 
 -11   1   7      322.56      387.36    902.50 o 
 -10   1   7     2134.42     1857.88    542.25 o 
  -9   1   7      290.86      382.31    427.99 o 
  -8   1   7     1244.21      983.58    268.86 o 
  -7   1   7    12661.32    12344.46    502.55 o 
  -6   1   7     1947.65     2202.78    155.61 o 
  -5   1   7    20412.35    20856.49    355.07 o 
  -4   1   7     3155.55     2889.93    211.72 o 
  -3   1   7     2396.00     2257.95    129.13 o 
  -2   1   7    37894.57    39285.78    409.33 o 
  -1   1   7      157.60      234.70     97.07 o 
   0   1   7     5954.89     5502.43    242.65 o 
   1   1   7      133.08      173.99     84.70 o 
   2   1   7      122.75      100.09     93.54 o 
   3   1   7      700.48      702.45    134.04 o 
   4   1   7     2081.56     1734.84    212.76 o 
   5   1   7      104.96       88.15    296.18 o 
   6   1   7     4665.83     3857.96    362.92 o 
   7   1   7      221.53      156.68    480.26 o 
   8   1   7      444.67      549.16    482.21 o 
   9   1   7     2536.81     2304.65    610.26 o 
  10   1   7      793.30      892.18   1091.97 o 
  11   1   7     1867.29     2176.75   1319.39 o 
 -12   2   7      468.96      288.14    920.38 o 
 -11   2   7     7051.55     6264.17    630.05 o 
 -10   2   7       15.93       33.68    683.84 o 
  -9   2   7     3744.64     3857.51    557.55 o 
  -8   2   7     7627.86     6943.04    595.18 o 
  -7   2   7      369.08      249.24    110.87 o 
  -6   2   7    24571.67    23297.80    655.13 o 
  -5   2   7       85.81        9.31    133.76 o 
  -4   2   7     6131.75     5982.73    228.83 o 
  -3   2   7     3575.62     3379.55    154.62 o 
  -2   2   7    14807.26    14959.28    261.49 o 
  -1   2   7    25784.40    25094.55    275.54 o 
   0   2   7    14723.42    14567.09    376.20 o 
   1   2   7    15112.78    14206.34    323.88 o 
   2   2   7     1822.32     1762.36     97.38 o 
   3   2   7    12848.88    11977.02    388.83 o 
   4   2   7    15827.96    14802.15    341.46 o 
   5   2   7    13208.42    12799.96    567.80 o 
   6   2   7    11970.46    12560.79    663.71 o 
   7   2   7        7.12     -105.75    500.55 o 
   8   2   7     7624.10     6188.64    625.65 o 
   9   2   7     3393.08     2703.14    711.64 o 
  10   2   7     2289.83     1689.34   1467.57 o 
  11   2   7      456.40      286.02   1879.53 o 
 -12   3   7    14171.70    13811.59    905.15 o 
 -11   3   7      750.19      495.08    753.68 o 
 -10   3   7     7306.45     6477.96    626.69 o 
  -9   3   7     4598.50     4436.18    713.59 o 
  -8   3   7      139.63      236.78    498.86 o 
  -7   3   7    17073.93    16536.42    702.33 o 
  -6   3   7     2433.62     2259.03    368.12 o 
  -5   3   7    12224.76    12444.04    528.28 o 
  -4   3   7      774.51      697.99    292.63 o 
  -3   3   7    10348.23    10633.13    187.89 o 
  -2   3   7    30644.34    31323.71    398.55 o 
  -1   3   7    32091.05    31703.18    238.57 o 
   0   3   7    39826.93    36349.36    804.36 o 
   1   3   7     7791.47     8047.78    574.62 o 
   2   3   7    39467.05    35621.83   1530.72 o 
   3   3   7    35010.96    36717.12   1104.04 o 
   4   3   7    30964.79    30606.38    523.18 o 
   5   3   7    36152.10    35214.22    835.96 o 
   6   3   7      792.04      555.32    507.58 o 
   7   3   7     4732.82     4436.56    550.99 o 
   8   3   7     2911.70     2891.18    630.81 o 
   9   3   7     3914.61     3115.69    825.03 o 
  10   3   7     1600.57     1302.09    845.52 o 
  11   3   7     1920.04      986.95   1993.36 o 
 -12   4   7      156.91      384.26    882.76 o 
 -11   4   7    13437.32    13332.59   1117.66 o 
 -10   4   7      156.83      454.61    759.48 o 
  -9   4   7     7986.93     7164.92    906.91 o 
  -8   4   7    15224.89    15509.47    736.64 o 
  -7   4   7     2361.00     2589.40    466.56 o 
  -6   4   7    66076.23    64564.46   1216.37 o 
  -5   4   7      221.76      258.12    421.51 o 
  -4   4   7    29127.44    28861.63    877.53 o 
  -3   4   7    30260.58    29269.62    428.79 o 
  -2   4   7    17164.95    17253.32    429.63 o 
  -1   4   7    81979.93    83097.20    594.79 o 
   0   4   7     8438.68     8334.33    183.22 o 
   1   4   7    18275.49    17013.63    553.75 o 
   2   4   7     2812.73     2612.07    130.97 o 
   3   4   7    10205.98     9852.67    286.60 o 
   4   4   7    10579.31    10222.80    404.35 o 
   5   4   7    17794.10    18041.38    480.77 o 
   6   4   7     4977.33     5086.71    498.87 o 
   7   4   7     1072.59     1055.34    585.78 o 
   8   4   7    10517.84    11127.82    736.61 o 
   9   4   7     1962.47     1583.06    769.20 o 
  10   4   7     8107.42     9035.56   1874.58 o 
 -12   5   7     7953.64     8243.18    942.48 o 
 -11   5   7      299.44      588.36    908.31 o 
 -10   5   7     8852.40     8646.39    730.67 o 
  -9   5   7     1448.55     1285.15    698.09 o 
  -8   5   7     2339.02     2297.20    569.08 o 
  -7   5   7    52419.16    51003.93   3211.26 o 
  -6   5   7     2982.26     2693.91    468.51 o 
  -5   5   7    45457.70    45929.83   1248.37 o 
  -4   5   7     1213.79     1487.77    363.50 o 
  -3   5   7     4250.75     3954.84    360.38 o 
  -2   5   7    55920.68    56847.66    473.58 o 
  -1   5   7     4881.61     4615.25    492.92 o 
   0   5   7    26680.15    26549.57    826.91 o 
   1   5   7      960.82      830.25    132.85 o 
   2   5   7     3997.86     3799.27    178.63 o 
   3   5   7     8571.71     8557.22    202.52 o 
   4   5   7    20486.79    19802.63    310.72 o 
   5   5   7     7673.26     7728.99    319.92 o 
   6   5   7    11494.41    11072.10    401.77 o 
   7   5   7     5732.51     6287.24    666.68 o 
   8   5   7      673.98      600.47    703.31 o 
   9   5   7    10987.57    11835.01    786.33 o 
  10   5   7     3553.34     3202.47    982.98 o 
 -11   6   7    11407.41    10235.45   1099.30 o 
 -10   6   7      468.56      816.57    792.88 o 
  -9   6   7       92.08      289.48    627.98 o 
  -8   6   7     5372.03     5201.80    588.78 o 
  -7   6   7      273.92      499.65    515.08 o 
  -6   6   7     8876.39     8693.81    702.76 o 
  -5   6   7     5674.05     6016.79    556.99 o 
  -4   6   7     1530.48     1306.37    146.92 o 
  -3   6   7     1054.59     1155.94    212.86 o 
  -2   6   7     7767.24     7817.34    189.50 o 
  -1   6   7    27798.16    28208.15    561.06 o 
   0   6   7    19391.85    19398.19    407.73 o 
   1   6   7    21841.79    22966.41    641.51 o 
   2   6   7     1613.50     1880.41    330.30 o 
   3   6   7    21620.14    21264.79    474.33 o 
   4   6   7    33906.59    33497.69    532.34 o 
   5   6   7     5059.16     4643.32    263.74 o 
   6   6   7     8655.52     9027.61    814.56 o 
   7   6   7     1411.00     1080.11    668.54 o 
   8   6   7     2099.23     1853.25    796.94 o 
   9   6   7     1709.32     1922.57    921.31 o 
 -11   7   7        1.20      -13.93   1885.05 o 
 -10   7   7     1890.54     2252.30    858.76 o 
  -9   7   7       38.37     -105.66    442.97 o 
  -8   7   7       76.71      198.23    704.14 o 
  -7   7   7     9102.44     8723.42    610.46 o 
  -6   7   7       99.76      239.03    649.15 o 
  -5   7   7     5821.35     5243.16    595.18 o 
  -4   7   7      150.12      221.77    481.72 o 
  -3   7   7     2878.03     2742.48    345.51 o 
  -2   7   7     7812.15     8044.46    209.53 o 
  -1   7   7    10524.94    11782.56    631.71 o 
   0   7   7    13264.62    13560.94    430.57 o 
   1   7   7     1285.30     1117.03    215.82 o 
   2   7   7     3594.43     3462.19    234.38 o 
   3   7   7     3731.74     3319.68    387.97 o 
   4   7   7     3929.13     3444.99    264.65 o 
   5   7   7     3340.11     2555.49    427.20 o 
   6   7   7      483.98      347.47    555.61 o 
   7   7   7     2842.70     2749.07    709.87 o 
   8   7   7     1314.59      979.80    883.30 o 
   9   7   7     1840.42     1097.10   1629.13 o 
 -10   8   7      156.52      209.67   1149.07 o 
  -9   8   7      288.28      364.39    851.25 o 
  -8   8   7     1645.50     1548.94    709.94 o 
  -7   8   7      339.39      250.78    875.70 o 
  -6   8   7     8444.34     8087.62    766.65 o 
  -5   8   7       56.76      108.68    634.10 o 
  -4   8   7     1604.89     1462.06    533.86 o 
  -3   8   7     6015.23     6437.02    728.28 o 
  -2   8   7     1667.70     1787.77    316.97 o 
  -1   8   7     2834.55     2648.95    303.43 o 
   0   8   7      883.88      810.49    310.37 o 
   1   8   7     1912.90     1878.96    260.20 o 
   2   8   7       10.71       27.31    280.01 o 
   3   8   7       33.59       37.11    133.08 o 
   4   8   7      166.75       75.48    607.92 o 
   5   8   7     1565.52     1569.24    459.46 o 
   6   8   7      646.48      594.22    544.29 o 
   7   8   7      651.75      454.20    708.08 o 
   8   8   7      354.03      671.58    815.27 o 
  -9   9   7      229.97       -8.49    799.30 o 
  -8   9   7      465.00      602.89    794.49 o 
  -7   9   7      386.52      662.37   1002.74 o 
  -6   9   7       24.59      -36.35    598.48 o 
  -5   9   7     1835.79     1229.65    738.38 o 
  -4   9   7     1040.91      871.07    456.99 o 
  -3   9   7     1367.49      943.62    587.84 o 
  -2   9   7      295.81      337.74    413.39 o 
  -1   9   7       12.43       35.99    392.55 o 
   0   9   7       26.58       32.07    344.78 o 
   1   9   7        1.90      -11.22    190.36 o 
   2   9   7       76.12      148.23    330.90 o 
   3   9   7      396.28      312.52    520.89 o 
   4   9   7       29.85      268.09    604.56 o 
   5   9   7       10.06      -94.23    231.39 o 
   6   9   7      183.32      288.75    736.80 o 
   7   9   7      143.41      247.75    748.41 o 
  -8  10   7     1038.66     1094.09    944.61 o 
  -7  10   7      826.82     1498.41   1095.26 o 
  -6  10   7     3777.39     3103.67   1014.12 o 
  -5  10   7      208.19      595.91    910.94 o 
  -4  10   7     3421.10     3539.87    732.13 o 
  -3  10   7     3573.76     3300.27    503.95 o 
  -2  10   7       14.46      169.02    479.70 o 
  -1  10   7     3099.55     3305.98    441.54 o 
   0  10   7     1146.78      791.26    420.87 o 
   1  10   7      677.03      958.26    542.44 o 
   2  10   7      131.15      408.33    537.88 o 
   3  10   7      161.91      215.78    709.47 o 
   4  10   7       34.54      131.00    750.55 o 
   5  10   7      529.45      314.36    699.64 o 
   6  10   7      106.21      369.92    734.03 o 
  -7  11   7     3032.17     3021.06   1304.55 o 
  -6  11   7      254.87      368.64   1213.12 o 
  -5  11   7     2147.13     2250.01   1061.12 o 
  -4  11   7      124.73      -31.94    336.69 o 
  -3  11   7     1862.90     2002.39    529.18 o 
  -2  11   7     1699.65     2110.99    588.75 o 
  -1  11   7     3651.37     3486.98    628.11 o 
   0  11   7     7881.68     8067.65    647.21 o 
   1  11   7      184.18       30.13    578.03 o 
   2  11   7     5299.11     5219.63    606.39 o 
   3  11   7     2210.83     1799.98    699.70 o 
   4  11   7     2465.42     2061.85    791.18 o 
   5  11   7     3675.93     4055.37    881.10 o 
  -5  12   7      235.24      -77.84    731.77 o 
  -4  12   7     3042.10     4896.92   1122.07 o 
  -3  12   7     1638.28     1547.25   1123.90 o 
  -2  12   7     2252.23     2542.64    899.93 o 
  -1  12   7     5505.61     4830.98    838.73 o 
   0  12   7     2767.03     2717.87    730.10 o 
   1  12   7     3836.39     3897.03    827.17 o 
   2  12   7       16.26      478.19   1076.02 o 
   3  12   7     4007.18     4641.55    830.07 o 
 -12   0   8     5863.66     5821.82   1253.15 o 
 -11   0   8      502.56      596.65   1170.17 o 
 -10   0   8     6667.98     7144.00   1037.98 o 
  -9   0   8    31893.11    36075.03   1670.62 o 
  -8   0   8    16822.75    18609.93   1195.13 o 
  -7   0   8    38271.85    40075.69   1583.60 o 
  -6   0   8     7431.83     8017.94   1314.10 o 
  -5   0   8    17614.66    18007.10    468.19 o 
  -4   0   8   126658.09   128677.88   1224.44 o 
  -3   0   8    18472.45    17443.78    403.21 o 
  -2   0   8    41555.17    41201.91    677.11 o 
  -1   0   8     1235.62     1092.25    203.97 o 
   0   0   8    13886.99    14548.47    776.93 o 
   1   0   8    33659.85    33543.54    590.59 o 
   2   0   8    27429.67    27109.17    847.42 o 
   3   0   8     3310.69     3487.76    221.16 o 
   4   0   8    15784.32    16290.46    363.12 o 
   5   0   8     5457.98     5474.48    681.10 o 
   6   0   8      702.34      813.40    482.55 o 
   7   0   8    41039.33    42635.90   1485.20 o 
   8   0   8     2500.27     2477.04    633.73 o 
   9   0   8    14224.54    17798.86   1372.48 o 
  10   0   8     6775.99     7319.13   1600.12 o 
  11   0   8       34.19      251.88   1857.50 o 
 -12   1   8       57.76      532.76   1351.91 o 
 -11   1   8     4060.89     3292.40    976.30 o 
 -10   1   8    18127.11    16612.85    900.71 o 
  -9   1   8     1914.54     2035.05    603.21 o 
  -8   1   8    27054.14    28275.12   1108.11 o 
  -7   1   8     1900.38     1552.56    284.51 o 
  -6   1   8     9194.44     9081.47    302.38 o 
  -5   1   8    13488.90    13492.74    291.83 o 
  -4   1   8    29573.48    29933.51    553.65 o 
  -3   1   8    29932.98    28956.75    343.79 o 
  -2   1   8    26360.67    26136.10    367.95 o 
  -1   1   8     9790.76     9282.87    234.12 o 
   0   1   8     2724.30     2276.25    172.59 o 
   1   1   8    50568.59    48094.08   1109.48 o 
   2   1   8    24619.56    23970.45    422.66 o 
   3   1   8    36174.07    37005.12    404.17 o 
   4   1   8    15633.60    15843.43    332.38 o 
   5   1   8      270.31      296.67    385.93 o 
   6   1   8    18234.46    17920.71    680.32 o 
   7   1   8     3840.98     4003.52    411.25 o 
   8   1   8     6431.95     6592.29    551.20 o 
   9   1   8      456.03      561.70    551.62 o 
  10   1   8      411.18      657.23   1121.73 o 
  11   1   8     3793.16     4958.24   1973.53 o 
 -12   2   8     2364.10     1950.77   1469.04 o 
 -11   2   8     4414.63     3962.52    676.21 o 
 -10   2   8      355.84      374.96    702.43 o 
  -9   2   8    19486.88    18774.17    969.14 o 
  -8   2   8     2712.21     2504.28    172.80 o 
  -7   2   8     3555.32     3380.82    126.01 o 
  -6   2   8        6.96      116.55    171.14 o 
  -5   2   8     3452.51     3788.67    172.57 o 
  -4   2   8    10898.21    11065.18    366.15 o 
  -3   2   8    37518.39    35786.42   1091.59 o 
  -2   2   8     6776.58     6340.46    193.42 o 
  -1   2   8    16151.60    16154.78    440.43 o 
   0   2   8    44529.56    45805.48   1777.28 o 
   1   2   8    15535.67    15130.70    563.14 o 
   2   2   8    61695.96    63591.32    639.55 o 
   3   2   8    18484.75    18361.29    291.23 o 
   4   2   8     1586.25     1498.31    189.50 o 
   5   2   8    10083.59    10221.74    322.46 o 
   6   2   8    10002.28    10297.46    628.38 o 
   7   2   8     6544.96     6781.15    642.82 o 
   8   2   8     2848.13     2762.34    618.54 o 
   9   2   8      111.58       25.80    176.06 o 
  10   2   8      462.73      404.96    885.49 o 
 -12   3   8      622.18      588.97   1115.04 o 
 -11   3   8      768.84      614.96    792.32 o 
 -10   3   8     1930.20     1787.13    702.20 o 
  -9   3   8     2249.52     2322.50    833.47 o 
  -8   3   8     8900.62     8885.48    605.00 o 
  -7   3   8      682.70      621.19    444.16 o 
  -6   3   8     4888.80     4721.94    418.34 o 
  -5   3   8    15920.47    14989.20    741.50 o 
  -4   3   8     2917.72     2790.63    139.73 o 
  -3   3   8    18466.97    18067.76    297.10 o 
  -2   3   8     1197.53     1228.51    120.98 o 
  -1   3   8     2005.87     2016.47     94.65 o 
   0   3   8     3097.66     1975.37    422.98 o 
   1   3   8     4689.71     4501.13    224.41 o 
   2   3   8     2258.17     2191.64    303.77 o 
   3   3   8     3933.38     3851.20    189.94 o 
   4   3   8       29.59       53.40    235.84 o 
   5   3   8      854.18      789.47    306.29 o 
   6   3   8     7100.04     6481.33    672.47 o 
   7   3   8        4.46      195.73    716.34 o 
   8   3   8     8169.19     8075.58    700.54 o 
   9   3   8      553.11      677.41    813.67 o 
  10   3   8      297.82      351.09    943.32 o 
 -12   4   8      447.67       87.50    916.60 o 
 -11   4   8      168.06      209.74    798.82 o 
 -10   4   8      279.86      387.59    772.54 o 
  -9   4   8     2398.91     2278.51    620.94 o 
  -8   4   8       70.63      125.06    563.89 o 
  -7   4   8     1648.29     1514.17    448.49 o 
  -6   4   8       56.18       29.05    314.42 o 
  -5   4   8      103.02      135.85    392.14 o 
  -4   4   8     3197.78     3129.32    204.15 o 
  -3   4   8      646.86      420.78    159.64 o 
  -2   4   8       11.16       14.22     38.59 o 
  -1   4   8     1439.16     1336.66    112.83 o 
   0   4   8     3475.29     3309.24    162.07 o 
   1   4   8       27.50       37.67    154.32 o 
   2   4   8       22.09        5.16     43.42 o 
   3   4   8      267.12      225.86    130.78 o 
   4   4   8      287.93      245.45    218.21 o 
   5   4   8      218.00      225.04    426.87 o 
   6   4   8       98.29      189.69    568.90 o 
   7   4   8      648.81      877.33    632.73 o 
   8   4   8      597.16      367.34    765.69 o 
   9   4   8      358.81      792.89    849.86 o 
  10   4   8       25.82       72.71    997.80 o 
 -11   5   8     1026.57     1078.00    883.02 o 
 -10   5   8      153.93      160.53   1269.54 o 
  -9   5   8      719.32      695.66    621.99 o 
  -8   5   8     1074.62      733.13    600.02 o 
  -7   5   8       38.44      265.27    499.76 o 
  -6   5   8     4050.06     3433.76    527.25 o 
  -5   5   8     2718.28     2075.97    429.95 o 
  -4   5   8     2726.11     2483.84    124.31 o 
  -3   5   8     6536.91     6392.17    283.74 o 
  -2   5   8     2449.75     2465.48    151.40 o 
  -1   5   8       30.67      100.38    152.96 o 
   0   5   8     2828.81     2815.83    124.61 o 
   1   5   8     1358.52     1178.32     90.48 o 
   2   5   8      114.25       76.52     68.14 o 
   3   5   8      577.45      505.34    182.76 o 
   4   5   8       63.19       69.92    354.69 o 
   5   5   8     1941.55     1623.33    365.11 o 
   6   5   8     1110.87      990.88    650.61 o 
   7   5   8     1002.52     1180.69    734.19 o 
   8   5   8     2064.78     1841.91    795.88 o 
   9   5   8       13.28      100.26    512.52 o 
  10   5   8     1140.23     1634.16   1068.66 o 
 -11   6   8      620.37      602.04    908.70 o 
 -10   6   8     1376.76     1336.97    892.98 o 
  -9   6   8     4758.55     4285.71    699.31 o 
  -8   6   8     3041.93     2702.11    663.66 o 
  -7   6   8     7270.00     7139.46    581.12 o 
  -6   6   8      284.47      210.75    588.20 o 
  -5   6   8     4458.69     3200.24    495.31 o 
  -4   6   8    10758.39     9901.34   1230.93 o 
  -3   6   8     3531.67     3516.74    219.32 o 
  -2   6   8     8313.69     8333.04    277.64 o 
  -1   6   8      225.18      141.66    217.77 o 
   0   6   8     3954.48     3713.76    204.00 o 
   1   6   8     4222.57     4126.72    184.45 o 
   2   6   8     3550.63     3363.03    145.85 o 
   3   6   8     2071.04     1720.90    163.16 o 
   4   6   8     2036.09     1425.09    293.90 o 
   5   6   8     1235.75     1468.26    462.66 o 
   6   6   8       56.96      273.87    588.72 o 
   7   6   8     3987.11     3821.41    744.24 o 
   8   6   8      722.33      589.89    894.30 o 
   9   6   8     1682.57     1876.90   1039.99 o 
 -10   7   8     4334.13     3813.04    891.13 o 
  -9   7   8       57.39      130.11    794.74 o 
  -8   7   8     5019.24     5108.68    645.06 o 
  -7   7   8      713.23      444.27    702.76 o 
  -6   7   8     3569.90     2738.71    613.17 o 
  -5   7   8     1028.44      946.56    562.50 o 
  -4   7   8    14097.92    14301.58    756.00 o 
  -3   7   8     9423.31     9499.10    443.82 o 
  -2   7   8    15400.73    15999.63    497.44 o 
  -1   7   8    15038.51    15945.48   1475.28 o 
   0   7   8       18.12       24.03    256.34 o 
   1   7   8    25267.54    26665.10    650.97 o 
   2   7   8     9508.01     9269.70    304.91 o 
   3   7   8    10654.25     9291.82    493.54 o 
   4   7   8     8303.39     8207.08    471.04 o 
   5   7   8      140.86      239.63    514.27 o 
   6   7   8     6266.09     5308.90    585.60 o 
   7   7   8     2727.47     2603.54    609.68 o 
   8   7   8     1929.99     1833.82    943.61 o 
   9   7   8     1324.71     1182.69   1109.05 o 
 -10   8   8      911.63      281.31    861.19 o 
  -9   8   8    10940.56     9764.63    876.43 o 
  -8   8   8     1988.86     1738.64    786.38 o 
  -7   8   8     5620.66     5301.18    861.38 o 
  -6   8   8       49.00      115.29    712.67 o 
  -5   8   8     6444.99     5995.13    647.68 o 
  -4   8   8    13362.68    13717.78    787.94 o 
  -3   8   8     9883.47    10502.24    497.87 o 
  -2   8   8    10982.92    12368.99    487.85 o 
  -1   8   8      135.74      167.32    334.70 o 
   0   8   8     9962.60     9500.49    404.89 o 
   1   8   8     6629.79     6919.20    349.99 o 
   2   8   8    15318.68    15121.85    585.75 o 
   3   8   8     4763.72     4491.37    464.15 o 
   4   8   8     2285.12     1602.95    534.40 o 
   5   8   8     5857.46     5174.67    499.01 o 
   6   8   8      913.96     1127.55    603.60 o 
   7   8   8     7906.82     7385.52    732.71 o 
   8   8   8      379.74       72.28    240.25 o 
  -9   9   8     4106.38     3926.84    913.49 o 
  -8   9   8    11266.47    10726.07   1069.74 o 
  -7   9   8     1721.26     1076.90   1020.36 o 
  -6   9   8     9582.49    10360.39    890.02 o 
  -5   9   8    11811.61    11988.05    862.48 o 
  -4   9   8     6418.23     6399.01    662.00 o 
  -3   9   8    19106.95    21092.06    685.77 o 
  -2   9   8     1137.83     1056.79    360.11 o 
  -1   9   8     5116.44     5715.37    407.53 o 
   0   9   8     4726.00     5170.03    356.62 o 
   1   9   8     5898.08     5442.77    427.88 o 
   2   9   8     4466.49     4520.84    470.19 o 
   3   9   8     3834.19     3103.24    570.00 o 
   4   9   8      239.94      217.98    623.24 o 
   5   9   8      881.36      746.06    521.39 o 
   6   9   8     7122.74     7640.15    691.43 o 
   7   9   8       10.64      194.41    930.13 o 
  -8  10   8      403.47      480.45   1030.04 o 
  -7  10   8     2067.74     2402.38   1099.30 o 
  -6  10   8       46.70      187.99   1038.35 o 
  -5  10   8     3725.08     3047.13    888.91 o 
  -4  10   8     6651.03     7303.09    627.12 o 
  -3  10   8     7240.85     7336.65    505.72 o 
  -2  10   8     5410.64     4977.54    496.49 o 
  -1  10   8      682.32      927.10    714.14 o 
   0  10   8     3977.77     4441.23    572.98 o 
   1  10   8     1742.47     1549.13    677.79 o 
   2  10   8     8099.24     7883.98    537.14 o 
   3  10   8     1600.79     1625.67    639.71 o 
   4  10   8     1326.08      870.13    732.94 o 
   5  10   8     3189.61     2982.19    729.07 o 
   6  10   8      807.24      878.72    822.40 o 
  -6  11   8       89.29      156.78   1219.73 o 
  -5  11   8      291.82      467.77   1059.28 o 
  -4  11   8     1374.72     1353.08    663.39 o 
  -3  11   8     1342.30     1311.53    799.33 o 
  -2  11   8     4735.19     4836.71    925.26 o 
  -1  11   8     1902.59     1837.10    753.94 o 
   0  11   8       64.71     -174.31    631.49 o 
   1  11   8     6724.03     6968.60   1293.35 o 
   2  11   8     4629.35     4689.38    612.00 o 
   3  11   8     2039.13     2089.01    759.47 o 
   4  11   8     1532.01     1592.82    830.08 o 
  -4  12   8     3112.38     3481.86   1087.55 o 
  -3  12   8      142.79      173.30   1036.52 o 
  -2  12   8      634.78      534.23   1116.93 o 
  -1  12   8      631.02      806.97    897.61 o 
   0  12   8       27.71     -116.97    968.94 o 
   1  12   8     1630.73     1277.81    884.28 o 
   2  12   8      212.35      409.05    984.68 o 
 -12   1   9     1218.33     1477.85   1515.30 o 
 -11   1   9     1178.57      994.91    806.81 o 
 -10   1   9     2462.33     2764.94    761.98 o 
  -9   1   9     4061.70     3577.25    665.73 o 
  -8   1   9      798.21      518.21    258.05 o 
  -7   1   9     7118.88     7168.83    432.42 o 
  -6   1   9    11820.90    11943.92    379.73 o 
  -5   1   9     2826.29     2785.67    232.69 o 
  -4   1   9     7363.56     7232.48    478.32 o 
  -3   1   9     1894.48     1658.98    182.42 o 
  -2   1   9      458.23      434.03    178.57 o 
  -1   1   9     3018.81     2734.31    180.24 o 
   0   1   9      825.79      682.70    116.07 o 
   1   1   9     3476.09     3296.96    131.27 o 
   2   1   9      313.44      224.15    143.99 o 
   3   1   9      578.33      545.80    182.67 o 
   4   1   9     1927.93     1637.96    238.91 o 
   5   1   9     4047.57     3895.49    359.56 o 
   6   1   9       47.37       66.30    355.24 o 
   7   1   9     3724.98     4198.48    441.94 o 
   8   1   9     2374.62     2592.63    589.58 o 
   9   1   9     1037.21     1036.94    747.10 o 
  10   1   9     3184.55     3159.12   1712.84 o 
 -12   2   9     5338.22     5326.14   1465.37 o 
 -11   2   9     1743.58     1010.45   1262.69 o 
 -10   2   9     3454.97     3041.66    718.26 o 
  -9   2   9     1179.65      979.93    622.35 o 
  -8   2   9     4197.22     4042.58    439.32 o 
  -7   2   9     3242.28     2912.07    204.74 o 
  -6   2   9    13450.63    13310.18    303.15 o 
  -5   2   9     4379.94     4364.25    247.85 o 
  -4   2   9     6832.70     6649.91    350.36 o 
  -3   2   9     7408.81     7530.46    264.54 o 
  -2   2   9     1354.51     1159.65    169.67 o 
  -1   2   9    47484.21    46747.42    689.98 o 
   0   2   9    12045.42    11428.94    480.81 o 
   1   2   9    22335.72    22540.80    436.36 o 
   2   2   9    17279.66    17551.64    432.01 o 
   3   2   9       74.79      176.35    161.84 o 
   4   2   9    16718.74    17425.54    389.73 o 
   5   2   9      741.11      503.48    295.17 o 
   6   2   9     3637.56     3804.00    414.68 o 
   7   2   9      701.04      411.63    575.70 o 
   8   2   9      138.28      208.71    768.27 o 
   9   2   9     4599.75     3632.12    771.40 o 
  10   2   9        5.55      -44.38    590.48 o 
 -12   3   9     2210.13     1816.49    923.01 o 
 -11   3   9    10019.45     9461.39   1074.33 o 
 -10   3   9     3524.09     3571.31    742.73 o 
  -9   3   9     1650.41     1867.98    629.19 o 
  -8   3   9     2278.49     2090.10    493.37 o 
  -7   3   9     4717.63     4903.11    623.82 o 
  -6   3   9    12043.31    11667.48    576.67 o 
  -5   3   9    35846.62    34638.94   1022.22 o 
  -4   3   9     3889.18     3970.99    202.37 o 
  -3   3   9    12890.10    12203.97    333.39 o 
  -2   3   9    33259.18    33811.24    406.07 o 
  -1   3   9     7370.08     7014.28    232.10 o 
   0   3   9    56129.99    54046.38    989.28 o 
   1   3   9     9127.76     8702.77    261.57 o 
   2   3   9     8600.85     8242.41    256.82 o 
   3   3   9    29407.87    29176.44    327.98 o 
   4   3   9     3987.83     3783.05    185.82 o 
   5   3   9    26635.78    28517.70   1106.46 o 
   6   3   9     3744.08     3311.46    584.07 o 
   7   3   9     1080.36     1143.81    676.46 o 
   8   3   9     1568.34     1599.47    810.25 o 
   9   3   9        4.58     -181.69    872.79 o 
  10   3   9     2534.16     2510.10   1050.40 o 
 -12   4   9     6448.56     6011.99    951.08 o 
 -11   4   9     5865.82     5675.78    785.15 o 
 -10   4   9    10092.15     9987.09    721.59 o 
  -9   4   9     2682.90     2818.11    659.43 o 
  -8   4   9    17251.84    18138.10   1018.53 o 
  -7   4   9    17374.87    16318.51    724.03 o 
  -6   4   9    32182.91    32999.79   1802.43 o 
  -5   4   9    24462.26    25770.15    637.41 o 
  -4   4   9     5402.94     5368.65    187.89 o 
  -3   4   9    11463.25    11582.96    271.60 o 
  -2   4   9    11870.82    11811.93    179.40 o 
  -1   4   9    27906.30    26602.67    370.18 o 
   0   4   9     5915.82     5522.61    393.48 o 
   1   4   9    10876.27    10721.04    407.41 o 
   2   4   9     1081.12      811.52    172.65 o 
   3   4   9       41.40        0.45     38.75 o 
   4   4   9    19360.79    16215.49    667.50 o 
   5   4   9        1.81      201.76    513.90 o 
   6   4   9    15418.63    16262.15   1524.12 o 
   7   4   9     1053.70     1073.75    665.44 o 
   8   4   9     2526.82     2253.61    876.23 o 
   9   4   9    13355.10    13851.46    946.65 o 
  10   4   9       65.51      126.37   1554.38 o 
 -11   5   9     8996.18     8867.47    865.27 o 
 -10   5   9     7790.22     7430.20    790.69 o 
  -9   5   9     7428.78     7915.02    759.12 o 
  -8   5   9      370.66      480.73    632.10 o 
  -7   5   9    17274.59    15585.06    729.20 o 
  -6   5   9    20889.69    21922.15    971.89 o 
  -5   5   9    16648.67    17588.47    809.61 o 
  -4   5   9    11728.13    11932.77    274.06 o 
  -3   5   9      392.52      453.63    185.70 o 
  -2   5   9    25084.22    25855.45    704.47 o 
  -1   5   9    15439.70    14755.18    282.22 o 
   0   5   9    25893.50    24604.85    548.55 o 
   1   5   9     2019.17     1983.13    324.44 o 
   2   5   9     2996.14     2854.21    291.14 o 
   3   5   9     9446.09     8021.33    501.56 o 
   4   5   9       12.13       86.46    399.55 o 
   5   5   9    20593.88    21446.63    814.27 o 
   6   5   9       19.11      178.30    636.05 o 
   7   5   9     5717.07     6520.02    848.89 o 
   8   5   9     4901.38     4776.92    864.27 o 
   9   5   9      469.94      292.29    972.49 o 
 -11   6   9     1059.09      719.05    993.11 o 
 -10   6   9     3483.41     3491.16    818.58 o 
  -9   6   9      127.26      180.50    783.36 o 
  -8   6   9     1071.39      951.55    632.34 o 
  -7   6   9     4720.36     4761.45    551.92 o 
  -6   6   9     8390.71     7462.33    664.94 o 
  -5   6   9     1447.25     1196.23    507.06 o 
  -4   6   9    14239.20    15114.39    532.55 o 
  -3   6   9     6109.05     6609.59    409.82 o 
  -2   6   9       20.67       43.37    143.84 o 
  -1   6   9    39888.14    40131.00    565.70 o 
   0   6   9     3055.69     3056.46    151.21 o 
   1   6   9    17838.49    17612.43    280.50 o 
   2   6   9     7626.04     7419.61    420.51 o 
   3   6   9       45.55      148.35    396.78 o 
   4   6   9    26218.09    25735.93    649.47 o 
   5   6   9     3345.51     3219.09    460.85 o 
   6   6   9     4275.79     3529.39    510.98 o 
   7   6   9     1054.25      945.22    600.43 o 
   8   6   9      110.25      208.29    768.66 o 
   9   6   9     1649.70     1605.97   1150.40 o 
 -10   7   9     1223.47     1279.10    949.54 o 
  -9   7   9      855.10     1159.13    799.65 o 
  -8   7   9      116.93      284.96    654.67 o 
  -7   7   9     3950.62     3532.16    767.01 o 
  -6   7   9     5386.08     5120.90    674.49 o 
  -5   7   9     5627.39     5308.52    573.15 o 
  -4   7   9      581.91      436.83    354.51 o 
  -3   7   9       40.75      146.38    317.45 o 
  -2   7   9     5228.49     5594.62    853.67 o 
  -1   7   9     3000.56     2446.56    273.97 o 
   0   7   9    10370.09    10494.99    640.71 o 
   1   7   9     1150.81     1555.39    385.86 o 
   2   7   9       16.62      178.92    418.51 o 
   3   7   9     4635.90     3858.04    423.38 o 
   4   7   9     2162.53     1334.36    443.51 o 
   5   7   9     4934.26     4480.24    558.78 o 
   6   7   9       11.02      128.35    670.84 o 
   7   7   9      555.27      481.00    680.83 o 
   8   7   9      454.58      717.49    820.73 o 
  -9   8   9     1191.93      961.35    860.30 o 
  -8   8   9      516.40      704.99    768.51 o 
  -7   8   9     1859.00     1713.94    877.53 o 
  -6   8   9     1178.56     1153.64    768.48 o 
  -5   8   9     2184.75     1468.67    671.55 o 
  -4   8   9        4.52      372.05    443.84 o 
  -3   8   9      314.59      562.10    351.66 o 
  -2   8   9     5466.26     5756.52    379.15 o 
  -1   8   9       14.47      163.76    325.80 o 
   0   8   9      184.36      -29.47    420.92 o 
   1   8   9      111.16       12.12    439.55 o 
   2   8   9     3233.93     2763.70    427.63 o 
   3   8   9      131.94      170.14    493.26 o 
   4   8   9      236.14       94.20    671.59 o 
   5   8   9      551.76      412.58    637.89 o 
   6   8   9     1577.10     1309.94    693.43 o 
   7   8   9       45.87      -52.42    416.92 o 
  -9   9   9      171.78     -100.24    828.79 o 
  -8   9   9        4.76      556.05   1162.77 o 
  -7   9   9      164.38      348.44   1054.14 o 
  -6   9   9        3.59     -102.44   1232.95 o 
  -5   9   9      255.99      194.97    795.65 o 
  -4   9   9      786.44      730.27    473.81 o 
  -3   9   9       49.46      -26.10    492.58 o 
  -2   9   9       83.64      224.48    437.40 o 
  -1   9   9      101.12      453.45    726.26 o 
   0   9   9       30.07      -57.99    635.58 o 
   1   9   9      662.03      623.86    503.08 o 
   2   9   9        5.67       77.73    476.32 o 
   3   9   9       24.49       34.21    454.32 o 
   4   9   9        5.44       95.15    596.74 o 
   5   9   9       20.44        4.35    192.67 o 
   6   9   9        6.39      280.82    900.59 o 
  -7  10   9      497.94      -83.71   1358.16 o 
  -6  10   9     1695.39     2224.67   1064.05 o 
  -5  10   9     2230.80     2803.72    612.27 o 
  -4  10   9        1.77      121.96    600.23 o 
  -3  10   9     1782.12     2342.53    706.06 o 
  -2  10   9      764.69      464.10    830.17 o 
  -1  10   9      594.73      250.41    797.12 o 
   0  10   9       33.86      -46.92    524.34 o 
   1  10   9      702.07      762.09    672.02 o 
   2  10   9      181.71      422.49    602.93 o 
   3  10   9      998.00      793.79    694.42 o 
   4  10   9      379.07      155.57    764.11 o 
   5  10   9      206.77       29.15    167.43 o 
  -5  11   9     1695.30     1757.27    867.25 o 
  -4  11   9     1471.84     1877.70   1050.84 o 
  -3  11   9      513.02     1033.21    944.72 o 
  -2  11   9     4206.79     3439.27    954.64 o 
  -1  11   9       33.00       71.07    774.72 o 
   0  11   9     6892.21     7934.66    815.07 o 
   1  11   9     2218.77     2286.14    801.99 o 
   2  11   9      827.52      591.95    868.60 o 
   3  11   9     4768.17     5228.26    820.77 o 
   4  11   9      534.04      188.07    631.24 o 
  -3  12   9     3118.46     4688.37   1021.83 o 
  -2  12   9        1.74      381.49   1123.90 o 
  -1  12   9     7403.74     7661.29   1062.40 o 
   0  12   9     1828.11     1443.61    898.08 o 
   1  12   9     2655.28     3248.42    945.13 o 
 -12   0  10     5984.77     5959.14   1604.53 o 
 -11   0  10     3089.42     3534.73   1345.67 o 
 -10   0  10     1449.00     1368.44   1128.31 o 
  -9   0  10    32119.36    32166.15   1718.72 o 
  -8   0  10    14493.00    13735.77   1187.79 o 
  -7   0  10    43117.66    43861.93   1804.27 o 
  -6   0  10    15614.47    16406.45    531.23 o 
  -5   0  10      211.26      272.12    276.98 o 
  -4   0  10    47911.88    48302.25   2406.60 o 
  -3   0  10    20043.69    18022.09    906.54 o 
  -2   0  10    12405.18    12008.24    670.82 o 
   0   0  10      467.09      229.85    512.20 o 
   1   0  10    23729.50    24056.36    574.09 o 
   2   0  10       24.72      228.22    223.76 o 
   3   0  10    26814.04    27372.71    578.76 o 
   4   0  10     2273.77     2035.35    351.13 o 
   5   0  10     9371.26     8595.78    892.59 o 
   6   0  10     7048.76     6341.98    614.20 o 
   7   0  10     5866.12     4868.19   1105.73 o 
   8   0  10    19239.63    21121.87    958.77 o 
   9   0  10       54.53      216.63   1416.54 o 
 -12   1  10     2318.87     3250.17   1617.01 o 
 -11   1  10      560.60       -9.65    498.81 o 
 -10   1  10     5909.08     5729.84    836.14 o 
  -9   1  10     6046.07     5490.53    371.02 o 
  -8   1  10    18161.83    18577.29    403.06 o 
  -7   1  10     1332.84     1119.05    285.38 o 
  -6   1  10     7493.54     7101.78    338.61 o 
  -5   1  10    16661.68    16724.33    512.89 o 
  -4   1  10     2080.66     1907.55    285.47 o 
  -3   1  10    76419.49    78033.48    720.51 o 
  -2   1  10     2622.41     2113.69    446.48 o 
  -1   1  10    19742.96    19621.04    514.34 o 
   0   1  10    12396.13    12639.12    238.66 o 
   1   1  10      142.76      141.53    125.33 o 
   2   1  10    45830.10    45991.69    475.45 o 
   3   1  10      149.72      122.05    154.87 o 
   4   1  10    11980.80    12700.25    315.70 o 
   5   1  10     2539.84     2237.13    429.65 o 
   6   1  10     1987.83     1651.85    450.62 o 
   7   1  10    20370.05    20937.90    740.99 o 
   8   1  10      567.80      546.79    693.01 o 
   9   1  10     5917.44     6759.20   1355.59 o 
  10   1  10      104.79      926.73   1736.71 o 
 -12   2  10     1085.23      925.26   1386.06 o 
 -11   2  10      734.38      482.09   1498.05 o 
 -10   2  10     1617.85     1623.25   1069.56 o 
  -9   2  10     3676.79     3190.37    731.98 o 
  -8   2  10     2037.82     2174.47    625.05 o 
  -7   2  10    12475.80    12819.75    501.42 o 
  -6   2  10      140.90       -9.01    171.20 o 
  -5   2  10     3090.32     2861.22    261.11 o 
  -4   2  10    28599.58    29821.75    640.68 o 
  -3   2  10      981.99      910.55    211.46 o 
  -2   2  10    49762.25    47371.13    589.67 o 
  -1   2  10     3870.33     3090.69    210.39 o 
   0   2  10     7812.30     7461.21    502.47 o 
   1   2  10    37816.09    36981.53    657.41 o 
   2   2  10     1998.53     1705.66    227.12 o 
   3   2  10    21857.43    22552.66    560.38 o 
   4   2  10     3572.92     3978.88    323.48 o 
   5   2  10      395.89      476.48    357.79 o 
   6   2  10     7539.20     7573.83    498.30 o 
   7   2  10        1.11     -113.92    345.14 o 
   8   2  10     5111.46     5906.70   1026.05 o 
   9   2  10       19.16      -56.80    306.28 o 
  10   2  10      901.68      657.46   1040.71 o 
 -12   3  10      337.11      378.92   1717.98 o 
 -11   3  10      371.40      544.09    860.73 o 
 -10   3  10     2319.64     2768.47    685.51 o 
  -9   3  10     1590.42     1862.51    797.67 o 
  -8   3  10    11018.98    10306.96    943.07 o 
  -7   3  10     1775.60     1329.17    446.44 o 
  -6   3  10     3430.57     2961.39    279.36 o 
  -5   3  10     6964.43     6652.26    244.77 o 
  -4   3  10     4166.88     3843.33    179.46 o 
  -3   3  10     9772.73     9107.97    285.67 o 
  -2   3  10     2006.73     1968.51    184.22 o 
  -1   3  10       44.19      134.23    256.59 o 
   0   3  10      538.99      504.71    325.21 o 
   1   3  10     1460.86     1059.92    283.08 o 
   2   3  10     5748.06     5651.03    215.30 o 
   3   3  10      114.50      169.56    221.74 o 
   4   3  10     2582.49     2616.40    274.66 o 
   5   3  10       86.40       38.35    337.00 o 
   6   3  10     1936.41     1312.78    650.56 o 
   7   3  10     3252.72     2529.67    760.24 o 
   8   3  10      536.11       36.92    934.86 o 
   9   3  10     1873.30     1454.28   1015.29 o 
 -11   4  10        9.18      182.80    851.75 o 
 -10   4  10        0.93      -54.79    643.76 o 
  -9   4  10      870.62      535.59    633.93 o 
  -8   4  10      119.20       43.08    177.34 o 
  -7   4  10      152.50      281.10    485.00 o 
  -6   4  10       99.42      264.89    310.40 o 
  -5   4  10     1889.98     1857.89    274.30 o 
  -4   4  10     2846.35     2889.86    316.02 o 
  -3   4  10     2375.08     2201.80    188.96 o 
  -2   4  10        2.30       88.47    146.55 o 
  -1   4  10      499.37      679.63    446.84 o 
   0   4  10     1882.63     1590.97    284.62 o 
   1   4  10      717.46      585.15    260.42 o 
   2   4  10     1274.26     1098.57    206.82 o 
   3   4  10       98.26       95.41    231.97 o 
   4   4  10     5818.93     5046.44    384.28 o 
   5   4  10     1550.44     1162.36    464.86 o 
   6   4  10       36.21      310.24    736.82 o 
   7   4  10      937.82      796.50    750.09 o 
   8   4  10     1987.76     1436.73    941.88 o 
   9   4  10       88.09      171.04   1082.15 o 
 -11   5  10      753.27      286.47    968.39 o 
 -10   5  10     2176.23     1893.06    866.51 o 
  -9   5  10      147.41       79.20    714.46 o 
  -8   5  10     1553.60     1379.11    590.16 o 
  -7   5  10     2492.24     2022.20    504.78 o 
  -6   5  10       12.67      -74.82    259.28 o 
  -5   5  10     1639.50     1619.66    328.20 o 
  -4   5  10      742.54      705.24    286.54 o 
  -3   5  10      145.13      245.27    212.86 o 
  -2   5  10      543.71      498.03    118.59 o 
  -1   5  10       65.96       67.21    117.15 o 
   0   5  10       46.63      128.67    396.32 o 
   1   5  10      341.39      235.41    297.94 o 
   2   5  10        2.74     -146.23    377.76 o 
   3   5  10     2345.66     2243.25    203.34 o 
   4   5  10     2088.76     1394.22    426.76 o 
   5   5  10      125.36       79.65    175.02 o 
   6   5  10     1774.63     1445.08    546.07 o 
   7   5  10      941.46      869.06    563.08 o 
   8   5  10      141.09       -5.08    300.77 o 
   9   5  10      832.65      767.35   1125.64 o 
 -11   6  10     1328.17      879.48   1050.08 o 
 -10   6  10      348.13      465.96    914.80 o 
  -9   6  10     4775.49     4033.69    733.63 o 
  -8   6  10     3344.51     2940.51    663.27 o 
  -7   6  10     3034.50     3206.10    573.12 o 
  -6   6  10     3348.58     2684.37    608.03 o 
  -5   6  10      373.71      314.52    354.27 o 
  -4   6  10     4095.72     4424.92    349.32 o 
  -3   6  10     1327.85     1288.43    304.41 o 
  -2   6  10     3086.41     3287.19    264.42 o 
  -1   6  10      352.26      304.37    203.60 o 
   0   6  10     1877.57     1988.95    498.25 o 
   1   6  10     4320.69     4093.44    377.64 o 
   2   6  10      874.73      466.65    390.87 o 
   3   6  10     6760.02     5967.83    444.58 o 
   4   6  10       46.26       28.58    519.55 o 
   5   6  10     2140.41     1824.91    482.62 o 
   6   6  10     1836.88     1851.05    535.39 o 
   7   6  10      353.70        0.23    161.78 o 
   8   6  10     3671.46     3809.03    704.22 o 
 -10   7  10     3643.54     3141.45    991.75 o 
  -9   7  10     1822.46     1393.98    881.78 o 
  -8   7  10     6155.60     5347.99    671.47 o 
  -7   7  10      301.71      290.80    773.99 o 
  -6   7  10     2865.90     2066.06    677.06 o 
  -5   7  10     3807.17     3848.40    428.23 o 
  -4   7  10      414.90      305.36    350.10 o 
  -3   7  10    25011.20    26607.64    739.48 o 
  -2   7  10       35.13       71.82    311.15 o 
  -1   7  10    15284.06    16757.20    457.75 o 
   0   7  10    10330.26    10631.36    765.55 o 
   1   7  10       48.92      136.52    522.07 o 
   2   7  10    29084.20    28798.04    914.68 o 
   3   7  10     4385.53     4088.24    434.71 o 
   4   7  10     4286.60     4009.23    454.07 o 
   5   7  10     6223.27     5716.99    586.18 o 
   6   7  10      172.82      116.67    588.39 o 
   7   7  10     3951.19     3466.39    732.86 o 
   8   7  10       20.38      203.01    976.51 o 
  -9   8  10     7086.74     6850.09    877.26 o 
  -8   8  10     3037.09     2519.15    797.49 o 
  -7   8  10     5983.53     7888.98    848.53 o 
  -6   8  10     1874.40     2476.60    498.33 o 
  -5   8  10      100.99      284.94    508.43 o 
  -4   8  10    13040.25    14260.02    595.24 o 
  -3   8  10     1128.63     1218.30    420.60 o 
  -2   8  10    16157.43    16099.23    961.98 o 
  -1   8  10     1247.25     1417.64    519.18 o 
   0   8  10     2913.81     2343.23    492.30 o 
   1   8  10    11802.25    12496.74    559.65 o 
   2   8  10        7.17        5.24    134.15 o 
   3   8  10    13003.93    13247.04    610.43 o 
   4   8  10       98.13      215.55    574.95 o 
   5   8  10     2843.35     2319.85    640.23 o 
   6   8  10     3247.11     2800.47    766.54 o 
   7   8  10      250.67       98.04    932.83 o 
  -8   9  10     9318.43     9779.90    980.34 o 
  -7   9  10     4917.63     4829.00    983.64 o 
  -6   9  10      647.48      894.94    655.48 o 
  -5   9  10     7497.43     8775.82    839.16 o 
  -4   9  10     5570.99     5149.17    691.01 o 
  -3   9  10     8452.61     8990.12    838.61 o 
  -2   9  10     1038.61     1404.05    767.75 o 
  -1   9  10     1644.05     1593.51    787.94 o 
   0   9  10      446.21      443.06    532.27 o 
   1   9  10      221.86      350.60    594.88 o 
   2   9  10     8888.63     9103.63    561.70 o 
   3   9  10      268.60      357.09    616.50 o 
   4   9  10     5907.79     5010.86    627.68 o 
   5   9  10      139.48      -27.90    636.46 o 
   6   9  10     2218.16     2722.49    829.74 o 
  -6  10  10      255.68      759.30   1119.50 o 
  -5  10  10       95.69      -30.11   1453.25 o 
  -4  10  10     7563.39     7982.97    898.09 o 
  -3  10  10       87.95      170.00    735.81 o 
  -2  10  10     9358.85    10105.58    952.43 o 
  -1  10  10      217.84      658.70    925.63 o 
   0  10  10      723.73      814.92    627.07 o 
   1  10  10    10359.91    10774.54    727.05 o 
   2  10  10      423.28      640.48    708.83 o 
   3  10  10     9464.14     9650.97    681.28 o 
   4  10  10      668.06      291.65    670.25 o 
   5  10  10      625.41      674.57    697.21 o 
  -5  11  10      401.45      519.18    985.85 o 
  -4  11  10       20.59      510.00   1153.64 o 
  -3  11  10     5880.56     6811.34   1054.87 o 
  -2  11  10       18.92       37.08    873.13 o 
  -1  11  10     3721.92     4020.74    729.93 o 
   0  11  10     1672.04     1775.49    737.13 o 
   1  11  10      159.63       66.05    180.47 o 
   2  11  10     7764.45     7457.67    961.74 o 
   3  11  10      384.53      348.45    974.90 o 
  -1  12  10      177.23      390.32   1079.48 o 
 -12   1  11        5.64      545.98   1604.89 o 
 -11   1  11     5185.74     5197.04    970.82 o 
 -10   1  11      840.53      499.24    920.33 o 
  -9   1  11     4784.69     4425.88    391.54 o 
  -8   1  11     2504.05     2235.36    268.06 o 
  -7   1  11      162.49      145.44    253.24 o 
  -6   1  11     5829.04     5498.08    320.31 o 
  -5   1  11     2807.93     2616.06    329.06 o 
  -4   1  11      460.73      357.23    325.50 o 
  -3   1  11      413.09      374.44    274.74 o 
  -2   1  11      847.97      856.20    315.24 o 
  -1   1  11      740.54      740.93    267.56 o 
   0   1  11      408.83      229.17    151.70 o 
   1   1  11      678.12      516.65    145.99 o 
   2   1  11     3445.53     3182.64    173.30 o 
   3   1  11     3647.52     3521.41    204.32 o 
   4   1  11      434.58      488.79    274.28 o 
   5   1  11     6652.29     6610.59    463.07 o 
   6   1  11     6497.24     6163.29    497.31 o 
   7   1  11      977.96     1309.83    579.58 o 
   8   1  11     3581.56     3035.82    672.59 o 
   9   1  11     1188.37      643.28   1358.52 o 
 -12   2  11     1672.21     1846.49   1851.63 o 
 -11   2  11     1003.85      956.47   1334.29 o 
 -10   2  11     3257.37     2779.32    563.65 o 
  -9   2  11      134.74      -72.19    397.00 o 
  -8   2  11      875.10      861.17    391.47 o 
  -7   2  11     9413.36     9403.45    750.21 o 
  -6   2  11       43.17       -0.58    181.48 o 
  -5   2  11    24153.49    24820.07    747.55 o 
  -4   2  11       19.77       -0.19     30.31 o 
  -3   2  11     6627.51     6425.83    525.78 o 
  -2   2  11    10170.50     8976.09    525.93 o 
  -1   2  11      669.54      492.53    192.44 o 
   0   2  11    29653.82    28495.14    874.57 o 
   1   2  11        7.09       -2.03    190.76 o 
   2   2  11     3626.03     3251.60    250.62 o 
   3   2  11     4452.18     4031.07    273.30 o 
   4   2  11      144.98      170.37    261.63 o 
   5   2  11    11436.66    11435.68    518.73 o 
   6   2  11       39.98       -9.72    471.62 o 
   7   2  11     1495.71     1576.26    804.57 o 
   8   2  11       22.58      519.57    887.88 o 
   9   2  11      711.32      948.04    973.92 o 
 -11   3  11     7596.00     6347.24   1697.05 o 
 -10   3  11      904.66      994.66   1454.35 o 
  -9   3  11     5765.16     6036.78    531.52 o 
  -8   3  11      506.32      620.56    390.23 o 
  -7   3  11      961.54      890.28    330.67 o 
  -6   3  11    17697.50    17248.36    400.92 o 
  -5   3  11      854.62      545.34    295.54 o 
  -4   3  11    23996.15    23587.91    543.07 o 
  -3   3  11     2400.89     2149.20    250.92 o 
  -2   3  11    12412.00    11979.32    308.62 o 
  -1   3  11    61120.98    62029.79   1589.84 o 
   0   3  11     1122.79      886.50    332.10 o 
   1   3  11    37336.93    37432.80   1146.68 o 
   2   3  11     3726.04     3356.26    204.63 o 
   3   3  11     4109.03     4180.85    292.62 o 
   4   3  11    21781.61    22703.72    504.01 o 
   5   3  11      511.29      486.61    363.34 o 
   6   3  11     7648.42     8394.08    511.76 o 
   7   3  11        6.46      131.96    793.93 o 
   8   3  11     1108.80      466.79    944.08 o 
   9   3  11      891.29      342.59   1015.89 o 
 -11   4  11     1878.19     1362.27    998.10 o 
 -10   4  11    16025.30    16116.89    915.07 o 
  -9   4  11     1722.40     1610.73    640.64 o 
  -8   4  11     2858.07     2297.23    420.63 o 
  -7   4  11    23435.83    22462.44    840.66 o 
  -6   4  11     1874.92     1839.38    308.42 o 
  -5   4  11    32468.87    32454.20    922.14 o 
  -4   4  11      460.24      438.16    212.00 o 
  -3   4  11     2019.51     1746.30    241.04 o 
  -2   4  11    10641.43    10625.22    291.80 o 
  -1   4  11       40.37      189.46    393.97 o 
   0   4  11    30806.53    30433.89    872.69 o 
   1   4  11     2136.71     2047.43    293.87 o 
   2   4  11     8877.84     9116.97    305.02 o 
   3   4  11      812.36      807.17    272.40 o 
   4   4  11    10613.92    10194.87    364.70 o 
   5   4  11    19045.22    20295.49    938.53 o 
   6   4  11     4928.50     5881.95    564.40 o 
   7   4  11     9086.06     9644.37    633.49 o 
   8   4  11      308.28      122.95   1004.94 o 
   9   4  11     4238.80     4611.63   1142.18 o 
 -11   5  11     9913.01    10428.17   1055.24 o 
 -10   5  11     1028.20      799.81    799.59 o 
  -9   5  11     8629.82     8225.26    758.20 o 
  -8   5  11     3597.81     3523.62    600.84 o 
  -7   5  11      358.07      513.76    390.00 o 
  -6   5  11    36186.48    38421.68   1656.30 o 
  -5   5  11     3441.42     2561.24    688.81 o 
  -4   5  11    17714.29    17598.51    532.47 o 
  -3   5  11     1455.40     1513.40    228.37 o 
  -2   5  11      539.78      416.74    440.60 o 
  -1   5  11    20603.41    20269.53    947.29 o 
   0   5  11      342.56      265.46    570.95 o 
   1   5  11    10104.44     9795.49    460.25 o 
   2   5  11      376.68      484.58    365.26 o 
   3   5  11     3085.70     2849.17    336.58 o 
   4   5  11    10397.57    10930.46    525.41 o 
   5   5  11     3483.65     2810.80    486.52 o 
   6   5  11    14110.80    16420.34    692.03 o 
   7   5  11      203.71      479.06    696.68 o 
   8   5  11     4313.99     4616.67    704.28 o 
 -10   6  11     5144.51     4724.87    876.25 o 
  -9   6  11      180.25       87.20    756.14 o 
  -8   6  11      906.20     1079.16    711.59 o 
  -7   6  11     2325.37     3030.57    444.94 o 
  -6   6  11       18.40      121.75    604.67 o 
  -5   6  11    18041.18    18375.02    677.43 o 
  -4   6  11     1596.31     1263.58    348.24 o 
  -3   6  11    10932.90    11030.83    428.92 o 
  -2   6  11     9751.52    10237.84    467.96 o 
  -1   6  11     1644.15     1119.86    579.76 o 
   0   6  11    46713.08    45701.45   1506.86 o 
   1   6  11      357.44      271.82    355.48 o 
   2   6  11    10123.96     9514.13    579.68 o 
   3   6  11     7879.24     7256.62    459.82 o 
   4   6  11      803.44      473.56    496.31 o 
   5   6  11    11272.69    10981.63    587.92 o 
   6   6  11        9.71      171.20    781.97 o 
   7   6  11      676.93      872.02    653.27 o 
   8   6  11      186.70      200.32    862.02 o 
 -10   7  11      139.17      943.51   1058.80 o 
  -9   7  11     1340.26     1249.50    931.90 o 
  -8   7  11      194.40      198.12    734.44 o 
  -7   7  11        5.35      104.65    530.73 o 
  -6   7  11     8457.98     8918.57    553.53 o 
  -5   7  11        0.60       26.19    117.86 o 
  -4   7  11     3885.12     3690.46    398.61 o 
  -3   7  11       43.95       10.37    132.09 o 
  -2   7  11      256.76      233.15    625.29 o 
  -1   7  11    11490.80    10774.92    800.06 o 
   0   7  11       17.24      -16.05     44.79 o 
   1   7  11     5623.70     5868.04    418.45 o 
   2   7  11       15.98      -46.33    314.51 o 
   3   7  11      743.56      601.79    544.54 o 
   4   7  11     3069.76     2528.41    473.51 o 
   5   7  11      533.36      483.08    601.44 o 
   6   7  11     1267.44     1272.55    666.81 o 
   7   7  11        4.21       82.31    656.98 o 
  -9   8  11       50.60      210.85    956.94 o 
  -8   8  11       90.94       34.36   1040.66 o 
  -7   8  11     2341.54     3014.15    655.70 o 
  -6   8  11     1746.97     1664.57    602.00 o 
  -5   8  11     1884.62     1521.33    500.73 o 
  -4   8  11      591.88      562.13    733.60 o 
  -3   8  11      185.55      299.98    639.97 o 
  -2   8  11       34.61     -152.37    362.03 o 
  -1   8  11      196.66      213.32    574.62 o 
   0   8  11      122.14       60.09    578.43 o 
   1   8  11      489.33      320.67    648.28 o 
   2   8  11      568.98      477.54    530.52 o 
   3   8  11      202.24     -230.90    442.03 o 
   4   8  11      884.25      933.79    552.34 o 
   5   8  11      852.36      564.60    629.67 o 
   6   8  11      687.30      408.64    783.11 o 
  -8   9  11      609.12      542.08    732.73 o 
  -7   9  11      168.35      538.64   1040.92 o 
  -6   9  11      137.95      286.02    873.49 o 
  -5   9  11      117.44      155.31    938.12 o 
  -4   9  11      210.46      118.23    877.53 o 
  -3   9  11     1065.06     1080.94    834.57 o 
  -2   9  11      120.81     -109.05    602.52 o 
  -1   9  11       63.61     -240.86    645.48 o 
   0   9  11       31.19     -209.00    558.58 o 
   1   9  11       63.86       77.03    713.08 o 
   2   9  11        0.08       33.19    318.04 o 
   3   9  11       28.96      182.92    664.93 o 
   4   9  11       72.65      107.67    561.04 o 
   5   9  11       16.32      -21.19   1100.79 o 
  -6  10  11      152.39       40.02   1189.99 o 
  -5  10  11     1311.17     1636.47    849.99 o 
  -4  10  11      590.14      614.64    998.70 o 
  -3  10  11       42.55      -37.08    749.76 o 
  -2  10  11      167.08       29.01    977.04 o 
  -1  10  11        2.79     -188.88    564.58 o 
   0  10  11       88.68       -8.56    415.30 o 
   1  10  11      125.47      128.09    734.69 o 
   2  10  11      998.06      916.64    656.97 o 
   3  10  11        1.48      -10.00   1077.51 o 
   4  10  11     1749.08     1272.94    857.89 o 
  -4  11  11     2811.20     2861.71   1216.06 o 
  -3  11  11      331.86      475.12   1183.02 o 
  -2  11  11     1163.88     1493.27   1073.60 o 
  -1  11  11     3633.05     3896.85    902.41 o 
   0  11  11       90.26        5.57    195.52 o 
   1  11  11     4900.45     5297.12    869.94 o 
   2  11  11      295.66      526.35   1004.08 o 
 -12   0  12       96.38      -61.32    579.02 o 
 -11   0  12     6735.18     6939.48   1491.81 o 
 -10   0  12     5362.49     5190.66   1214.96 o 
  -9   0  12       17.57       35.62   1110.32 o 
  -8   0  12    33188.25    33365.69   1755.80 o 
  -7   0  12     2155.95     1459.86    976.30 o 
  -6   0  12     6690.29     6953.07    927.47 o 
  -5   0  12    10758.88    10547.28    948.40 o 
  -4   0  12       61.98      345.51    699.46 o 
  -3   0  12    42093.64    42223.39   1277.01 o 
  -2   0  12     1454.52     1158.26    263.75 o 
  -1   0  12    11711.76    12627.88    515.14 o 
   0   0  12      989.81     1129.24    257.17 o 
   1   0  12    12923.81    13355.88    617.16 o 
   2   0  12    10557.28    10327.84    370.58 o 
   3   0  12    23397.97    23937.48    579.76 o 
   4   0  12    11921.41    11221.79    604.43 o 
   5   0  12     3787.35     3742.49    549.62 o 
   6   0  12    12882.45    15245.92   1826.30 o 
   7   0  12     3903.05     4100.90    939.22 o 
   8   0  12     9043.27     7638.94   1296.47 o 
   9   0  12     6528.51     5696.98   1469.41 o 
 -12   1  12     7966.43    10054.91   1763.88 o 
 -11   1  12      446.53      502.55   1176.92 o 
 -10   1  12     1170.39     1072.51   1056.00 o 
  -9   1  12    21077.50    20676.15    642.01 o 
  -8   1  12       39.83      -26.34    230.90 o 
  -7   1  12    23538.04    23971.55    648.20 o 
  -6   1  12     1020.16      669.27    361.11 o 
  -5   1  12     5357.83     4978.01    366.93 o 
  -4   1  12    19455.99    20424.20    595.31 o 
  -3   1  12     5416.69     5783.67    433.72 o 
  -2   1  12    44687.58    48749.78   1404.30 o 
  -1   1  12     4461.21     4422.30    245.59 o 
   0   1  12    13600.14    13923.06    449.04 o 
   1   1  12    10482.02     9982.44    195.70 o 
   2   1  12    11617.56    11230.95    268.33 o 
   3   1  12    38988.39    39841.57    819.16 o 
   4   1  12     1055.95     1117.42    302.55 o 
   5   1  12     7668.63     7661.00    340.71 o 
   6   1  12     1364.92      989.89    546.50 o 
   7   1  12     5758.45     4719.41    564.23 o 
   8   1  12     3713.06     3353.55    857.70 o 
   9   1  12     2715.24     2332.25   1267.83 o 
 -11   2  12     1282.10     1483.73   1679.80 o 
 -10   2  12     1412.16      899.56   1444.81 o 
  -9   2  12        9.03      220.99    488.93 o 
  -8   2  12    14562.64    13999.90    555.69 o 
  -7   2  12     1980.56     1705.01    393.76 o 
  -6   2  12     8335.52     8540.99    357.59 o 
  -5   2  12       56.62       76.38    303.96 o 
  -4   2  12    10238.39    10526.44    520.40 o 
  -3   2  12    30860.65    28224.50    910.58 o 
  -2   2  12     9383.80     9486.68    501.67 o 
  -1   2  12    20684.36    20329.60    619.26 o 
   0   2  12     2197.47     1812.67    330.91 o 
   1   2  12     7726.88     7749.44    423.14 o 
   2   2  12    39333.91    39583.73    759.79 o 
   3   2  12     1158.37      940.30    261.37 o 
   4   2  12    10021.85     9435.97    454.64 o 
   5   2  12      635.75      432.22    399.68 o 
   6   2  12      450.87      431.20    443.06 o 
   7   2  12     1428.79     1988.74    846.91 o 
   8   2  12     1842.66     1963.42    971.07 o 
   9   2  12      187.36      407.19   1349.71 o 
 -11   3  12       10.07     1010.81   1636.47 o 
 -10   3  12      135.43      620.32    678.99 o 
  -9   3  12     4670.35     4733.57    547.47 o 
  -8   3  12      680.72      746.82    496.30 o 
  -7   3  12     3811.05     3161.89    410.89 o 
  -6   3  12      529.76      472.74    308.92 o 
  -5   3  12      150.40       10.48    198.48 o 
  -4   3  12     6760.93     5781.83    423.03 o 
  -3   3  12       70.52      181.48    358.74 o 
  -2   3  12     6220.90     5614.29    243.45 o 
  -1   3  12      734.26      418.18    391.37 o 
   0   3  12     1143.31     1023.88    445.91 o 
   1   3  12      196.79      274.31    275.13 o 
   2   3  12     5752.59     5132.80    356.10 o 
   3   3  12     2171.20     2296.31    260.73 o 
   4   3  12     3185.21     2876.37    305.96 o 
   5   3  12      697.30      772.82    391.19 o 
   6   3  12       55.52      247.81    556.01 o 
   7   3  12     2642.45     2185.41    582.66 o 
   8   3  12     1760.10     1208.91   1018.00 o 
 -11   4  12     1051.31      768.48   1557.16 o 
 -10   4  12      874.71     1132.20    708.38 o 
  -9   4  12      101.64      180.53    509.94 o 
  -8   4  12     2810.47     2397.16    422.50 o 
  -7   4  12      857.94      668.59    384.77 o 
  -6   4  12       18.20       33.72    254.00 o 
  -5   4  12      109.88      236.82    418.57 o 
  -4   4  12      960.69      853.47    304.61 o 
  -3   4  12        5.77      -57.13    159.95 o 
  -2   4  12       17.87      -23.78    147.84 o 
  -1   4  12      508.89      416.69    411.07 o 
   0   4  12     1667.83     1109.09    480.72 o 
   1   4  12      670.87      527.93    313.52 o 
   2   4  12       43.22      -86.66    262.80 o 
   3   4  12     1508.75     1318.66    293.52 o 
   4   4  12     1015.06      771.22    462.46 o 
   5   4  12       21.96        9.25    113.99 o 
   6   4  12      896.53     1072.15    534.65 o 
   7   4  12      499.07      618.47    615.91 o 
   8   4  12      544.92      594.32    795.56 o 
 -10   5  12      321.43      477.95    643.09 o 
  -9   5  12     2074.94     2070.41    555.97 o 
  -8   5  12       32.09       33.95    355.30 o 
  -7   5  12     1639.83     1593.70    406.97 o 
  -6   5  12     1134.96     1072.60    368.72 o 
  -5   5  12       44.57      174.46    331.45 o 
  -4   5  12     3630.17     3075.20    304.82 o 
  -3   5  12     1203.57     1021.46    477.32 o 
  -2   5  12      633.99      544.14    566.91 o 
  -1   5  12       45.15       87.02    504.86 o 
   0   5  12        6.24       19.09    539.37 o 
   1   5  12     1177.51      977.61    379.52 o 
   2   5  12      962.93     1071.86    411.11 o 
   3   5  12       43.15     -106.43    347.87 o 
   4   5  12     2565.21     2334.58    464.67 o 
   5   5  12     2325.69     1836.89    507.58 o 
   6   5  12      168.20      106.37    728.66 o 
   7   5  12     2215.15     2305.83    665.93 o 
   8   5  12     1080.20      835.38    851.01 o 
 -10   6  12     1151.32     1283.61    735.59 o 
  -9   6  12      416.53      273.10    644.88 o 
  -8   6  12     5805.51     6429.20    519.99 o 
  -7   6  12       81.26       93.70    496.29 o 
  -6   6  12     4412.93     4699.84    450.55 o 
  -5   6  12     1607.42     1544.92    404.40 o 
  -4   6  12     1296.57     1266.91    341.05 o 
  -3   6  12     3966.07     3185.19    475.48 o 
  -2   6  12      333.68      328.98    583.80 o 
  -1   6  12     2022.17     2116.36    596.65 o 
   0   6  12       24.45      224.24    507.36 o 
   1   6  12     1772.40     1408.92    463.34 o 
   2   6  12     1727.06     1323.77    442.70 o 
   3   6  12     3044.17     2280.47    383.73 o 
   4   6  12     4006.45     3424.14    527.98 o 
   5   6  12      576.23      683.37    586.62 o 
   6   6  12     4904.14     4972.64    708.84 o 
   7   6  12      863.06      888.20    680.75 o 
  -9   7  12     1700.49     2192.17    706.86 o 
  -8   7  12      790.31      834.02    611.19 o 
  -7   7  12     5991.32     6129.67    538.94 o 
  -6   7  12     1135.22     1246.09    490.77 o 
  -5   7  12     7203.32     7669.61    858.62 o 
  -4   7  12     7421.81     7202.74    689.91 o 
  -3   7  12     4002.32     3525.18    623.82 o 
  -2   7  12    25753.64    25293.13   1181.18 o 
  -1   7  12        6.69      121.90    601.05 o 
   0   7  12     9466.97     9593.60    608.96 o 
   1   7  12     6547.77     6441.13    466.09 o 
   2   7  12     1426.69     1152.22    516.34 o 
   3   7  12     7888.68     7846.73    714.14 o 
   4   7  12       29.57      -88.78    550.57 o 
   5   7  12     1193.01      889.29    680.60 o 
   6   7  12      142.11      -28.63    325.67 o 
  -8   8  12    12180.01    13407.12    817.99 o 
  -7   8  12       37.00      758.94   1034.31 o 
  -6   8  12     7721.94     8607.16    858.81 o 
  -5   8  12     2175.27     2119.66    883.77 o 
  -4   8  12     2340.13     2644.35    809.97 o 
  -3   8  12    17973.79    18711.63   1057.81 o 
  -2   8  12      567.95      690.28    704.23 o 
  -1   8  12     7137.54     7055.51    750.86 o 
   0   8  12      544.26      244.94    584.40 o 
   1   8  12     3879.76     3867.26    553.45 o 
   2   8  12     9488.86     9024.08    546.68 o 
   3   8  12     3948.14     3768.98    572.92 o 
   4   8  12     5994.55     5033.84    528.00 o 
   5   8  12      354.43      236.25    739.12 o 
   6   8  12     3590.41     4023.65    855.89 o 
  -7   9  12     9396.11    13364.19   1097.47 o 
  -6   9  12      374.83      499.72    932.61 o 
  -5   9  12      964.09     1141.16   1040.19 o 
  -4   9  12     7647.19     8569.71    925.63 o 
  -3   9  12      105.45      305.12    886.34 o 
  -2   9  12     7085.31     7130.78    890.02 o 
  -1   9  12      286.55     -252.98    728.46 o 
   0   9  12     1059.07      807.44    751.16 o 
   1   9  12      438.52      138.39    670.61 o 
   2   9  12     5533.10     5147.18    652.66 o 
   3   9  12     3530.62     3462.14    756.95 o 
   4   9  12     4924.07     4157.75    621.48 o 
  -6  10  12     3024.46     3860.78   1272.97 o 
  -5  10  12      229.59      333.02    928.94 o 
  -4  10  12     1714.91     1259.02   1096.73 o 
  -3  10  12    11290.75    11323.47   1026.24 o 
  -2  10  12      416.89      436.20   1013.75 o 
  -1  10  12     5080.16     5038.08    714.61 o 
   0  10  12      141.37      476.13    766.55 o 
   1  10  12     2248.08     2290.19    923.73 o 
   2  10  12     4863.56     4058.18    885.87 o 
   3  10  12     1002.63      931.95    750.65 o 
  -3  11  12      964.54     1018.16   1145.20 o 
  -2  11  12     4726.67     5094.46   1330.62 o 
  -1  11  12       25.64      -13.90    896.38 o 
   0  11  12     1019.90     1027.15    841.32 o 
 -11   1  13      985.51      910.55   1202.61 o 
 -10   1  13     4703.28     4594.46   1110.29 o 
  -9   1  13       20.12      -20.43    815.36 o 
  -8   1  13     1725.67     1300.41    471.55 o 
  -7   1  13     4405.04     4467.11    414.96 o 
  -6   1  13      116.67      144.50    275.60 o 
  -5   1  13     5407.68     5642.00    403.94 o 
  -4   1  13      352.85      435.87    396.48 o 
  -3   1  13       76.38      152.23    318.15 o 
  -2   1  13      299.89      201.57    312.12 o 
  -1   1  13       23.34       84.79    117.44 o 
   0   1  13       91.46      114.30    150.38 o 
   1   1  13     4536.25     3857.33    182.39 o 
   2   1  13      106.73      114.24    150.79 o 
   3   1  13     2037.27     2026.92    321.07 o 
   4   1  13     6087.55     5560.17    358.58 o 
   5   1  13      703.26      602.36    357.92 o 
   6   1  13     4356.90     4199.66    449.43 o 
   7   1  13     2519.91     2118.14    659.57 o 
   8   1  13       13.48        2.38    105.38 o 
 -11   2  13     5208.15     4247.04   1860.44 o 
 -10   2  13      455.64     1665.48   1373.58 o 
  -9   2  13     3369.57     3468.03    536.80 o 
  -8   2  13      460.37      296.22    480.35 o 
  -7   2  13     1560.44      958.24    438.00 o 
  -6   2  13     6603.66     6918.15    768.97 o 
  -5   2  13     5279.58     5377.28    413.94 o 
  -4   2  13    10671.39    11462.12    506.45 o 
  -3   2  13     4645.41     4491.11    424.16 o 
  -2   2  13    10566.62    12381.87    466.76 o 
  -1   2  13     5262.56     4821.78    296.23 o 
   0   2  13    10815.61    11503.89    518.52 o 
   1   2  13    17857.64    17290.54    593.13 o 
   2   2  13      866.18      671.98    306.51 o 
   3   2  13     5332.42     5031.19    294.20 o 
   4   2  13       69.55       82.67    275.99 o 
   5   2  13     6183.85     5785.76    372.47 o 
   6   2  13      422.63      384.46    442.93 o 
   7   2  13     2042.78     1833.55    663.55 o 
   8   2  13      434.53      393.69    924.32 o 
 -11   3  13      175.75      185.42   1588.00 o 
 -10   3  13    10565.27    10115.23    685.36 o 
  -9   3  13     1064.67     1002.49    614.00 o 
  -8   3  13     4831.54     4609.74    516.81 o 
  -7   3  13     1298.00     1330.91    485.86 o 
  -6   3  13    10204.31     9587.38    557.51 o 
  -5   3  13    31467.99    33253.13   2754.50 o 
  -4   3  13     9524.06     9063.18    664.57 o 
  -3   3  13    25212.74    24947.26   1087.19 o 
  -2   3  13     1622.24     1407.60    254.80 o 
  -1   3  13    20395.86    19531.30    806.27 o 
   0   3  13    26596.95    29163.51   1047.53 o 
   1   3  13     9117.45     8367.66    344.81 o 
   2   3  13    10778.32    11112.71    362.17 o 
   3   3  13      208.05      116.25    277.27 o 
   4   3  13     4717.75     4025.94    323.68 o 
   5   3  13     4335.36     4362.51    463.00 o 
   6   3  13     3227.74     3850.17    528.31 o 
   7   3  13      879.41     1098.61    702.64 o 
   8   3  13      950.67     1110.70    865.00 o 
 -11   4  13    12100.71    11948.76   1702.93 o 
 -10   4  13     1239.57     1054.87    761.94 o 
  -9   4  13    13110.14    13525.93    737.58 o 
  -8   4  13       89.29      440.28    618.85 o 
  -7   4  13     3183.94     2691.13    481.50 o 
  -6   4  13    26095.55    25227.84   1742.58 o 
  -5   4  13     2099.18     1828.50    500.45 o 
  -4   4  13    17420.21    17766.68    644.38 o 
  -3   4  13     1348.24     1472.35    471.44 o 
  -2   4  13     3663.66     3184.97    500.76 o 
  -1   4  13     3846.30     3745.81    473.18 o 
   0   4  13    12655.19    12427.93    698.66 o 
   1   4  13    10204.56     9946.58    415.00 o 
   2   4  13     7350.44     7195.06    389.96 o 
   3   4  13     7969.44     7691.21    414.26 o 
   4   4  13       15.01     -167.71    374.26 o 
   5   4  13    20796.99    21616.52    749.02 o 
   6   4  13     5680.24     6331.67    588.50 o 
   7   4  13     5717.91     5721.79    751.33 o 
 -10   5  13    13947.64    15813.69   1117.72 o 
  -9   5  13      250.29      273.63    583.06 o 
  -8   5  13     4176.37     4008.39    494.07 o 
  -7   5  13     3661.19     3641.10    414.54 o 
  -6   5  13     3411.22     2745.99    371.14 o 
  -5   5  13    14985.00    14530.69    837.88 o 
  -4   5  13     3272.96     3694.82    589.67 o 
  -3   5  13     2414.67     1501.72    625.29 o 
  -2   5  13      399.39      123.74    660.90 o 
  -1   5  13    11497.44    10548.01    817.32 o 
   0   5  13    13300.42    12973.12    630.76 o 
   1   5  13    16927.38    15551.59    584.13 o 
   2   5  13     6729.87     6316.00    403.42 o 
   3   5  13     1846.48     1959.73    500.58 o 
   4   5  13    13433.08    12323.52    608.72 o 
   5   5  13     1505.85     1345.36    615.75 o 
   6   5  13    13591.04    14323.08    690.27 o 
   7   5  13     2641.28     2892.01    773.93 o 
 -10   6  13      175.40      467.38    812.78 o 
  -9   6  13     3556.06     3889.84    644.94 o 
  -8   6  13      107.51      232.02    570.14 o 
  -7   6  13     4019.00     4281.91    454.60 o 
  -6   6  13    10791.97    11299.82    558.69 o 
  -5   6  13     9271.56     9411.63    786.84 o 
  -4   6  13    18386.83    18439.20    998.33 o 
  -3   6  13      973.14      737.27    678.53 o 
  -2   6  13    12150.87    11777.29    869.82 o 
  -1   6  13     9851.93     9025.37    819.89 o 
   0   6  13    12830.04    12371.39    654.19 o 
   1   6  13    11320.95    10734.82    513.72 o 
   2   6  13      474.21      292.27    478.53 o 
   3   6  13     2129.89     2208.99    419.27 o 
   4   6  13     2991.94     2694.27    597.19 o 
   5   6  13     3229.53     2725.09    646.09 o 
   6   6  13     1904.71     1651.64    731.48 o 
  -9   7  13      730.16      938.56    716.57 o 
  -8   7  13      859.73     1090.99   1096.29 o 
  -7   7  13      478.42      551.34    744.15 o 
  -6   7  13      611.27      186.52    867.62 o 
  -5   7  13     6770.98     6891.75    783.17 o 
  -4   7  13     1364.18     1424.98    784.27 o 
  -3   7  13     1647.72     1522.28    581.96 o 
  -2   7  13       23.14       33.78    664.21 o 
  -1   7  13     3491.84     4176.54    601.05 o 
   0   7  13     6626.58     6420.12    572.49 o 
   1   7  13     1513.16     1271.19    585.39 o 
   2   7  13     1004.59      656.83    543.04 o 
   3   7  13        9.53      -15.36    436.89 o 
   4   7  13      828.90      496.68    685.98 o 
   5   7  13      751.36      599.07    750.63 o 
   6   7  13     2411.70     1883.96    792.26 o 
  -8   8  13       23.27       -1.39     74.54 o 
  -7   8  13        9.74     -209.65    837.14 o 
  -6   8  13      664.49      949.50    979.24 o 
  -5   8  13       80.28      259.96    822.46 o 
  -4   8  13      114.83       14.69    798.22 o 
  -3   8  13       46.77      122.63    754.53 o 
  -2   8  13     1464.37     1306.75    794.55 o 
  -1   8  13       39.02      194.23    828.70 o 
   0   8  13      675.23      748.09    563.87 o 
   1   8  13        1.05      119.96    686.31 o 
   2   8  13     2263.10     1827.35    578.80 o 
   3   8  13      250.31      225.14    612.85 o 
   4   8  13       83.72        7.45    535.37 o 
   5   8  13     2722.15     2271.25    819.72 o 
  -7   9  13       96.43      218.83   1183.02 o 
  -6   9  13       49.23       87.02   1167.60 o 
  -5   9  13      207.36      417.47   1054.87 o 
  -4   9  13        6.44      411.60   1040.56 o 
  -3   9  13      179.76      349.18    975.20 o 
  -2   9  13       94.73       54.71    938.12 o 
  -1   9  13       15.35      258.51    661.32 o 
   0   9  13        0.23      107.74    877.89 o 
   1   9  13       22.09      215.23    779.51 o 
   2   9  13      214.22      192.73    720.85 o 
   3   9  13       52.67       39.21    545.77 o 
   4   9  13       84.98      271.14    785.41 o 
  -5  10  13       13.98       99.87   1058.55 o 
  -4  10  13     1011.10      641.81   1217.90 o 
  -3  10  13        8.13       98.77   1195.50 o 
  -2  10  13       77.61     -215.90    631.16 o 
  -1  10  13        7.77      257.35   1078.46 o 
   0  10  13      307.75      363.51    912.39 o 
   1  10  13      133.56      156.46    965.35 o 
   2  10  13     1894.82     1283.00   1006.87 o 
 -11   0  14     1121.12      996.86   1997.03 o 
 -10   0  14     4240.69     3706.20   1664.01 o 
  -9   0  14     9223.79    10152.57   1312.99 o 
  -8   0  14     9630.76    10144.86   1176.77 o 
  -7   0  14    28225.54    27791.31   1409.56 o 
  -6   0  14     4119.50     4343.01    923.98 o 
  -5   0  14     4475.81     4700.84    531.83 o 
  -4   0  14      549.06      566.35    508.94 o 
  -3   0  14    19755.55    19924.68    733.87 o 
  -2   0  14     1694.90     1526.08    456.36 o 
  -1   0  14    30431.69    31894.39    822.01 o 
   0   0  14      583.87      682.16    319.02 o 
   1   0  14     3473.60     3131.90    319.54 o 
   2   0  14    24682.00    25805.30    589.79 o 
   3   0  14     1024.76      867.64    529.67 o 
   4   0  14    32879.67    35128.86   1052.67 o 
   5   0  14     4215.95     3726.20    614.95 o 
   6   0  14     3958.59     3453.35    767.26 o 
   7   0  14    14431.49    15065.38    846.50 o 
   8   0  14      387.20      528.73   1016.57 o 
 -11   1  14     4500.40     4379.41   1306.23 o 
 -10   1  14       15.24      -60.66    928.24 o 
  -9   1  14     4280.05     3484.93    936.26 o 
  -8   1  14    13717.52    15523.20    725.82 o 
  -7   1  14    11820.84    13505.31    586.61 o 
  -6   1  14    11964.94    11915.38    549.86 o 
  -5   1  14     2066.26     1817.87    370.49 o 
  -4   1  14    17396.88    18159.53    574.34 o 
  -3   1  14    16329.14    16615.49    558.16 o 
  -2   1  14    20445.33    21788.23    537.04 o 
  -1   1  14    15772.41    16772.68    753.19 o 
   0   1  14     1984.97     2112.53    192.47 o 
   1   1  14     8994.95     9764.63    503.73 o 
   2   1  14       81.58      266.43    341.74 o 
   3   1  14    22150.69    22721.02    673.37 o 
   4   1  14      933.34     1106.98    355.15 o 
   5   1  14     4340.00     4628.29    459.78 o 
   6   1  14     1883.23     1589.87    541.58 o 
   7   1  14      215.82      127.30    460.89 o 
   8   1  14     7052.55     6937.67    675.15 o 
 -11   2  14     1136.06     1746.25   2075.60 o 
 -10   2  14     1283.65     1214.59   1521.18 o 
  -9   2  14      369.82      354.80    623.48 o 
  -8   2  14     8346.26     8156.16    527.72 o 
  -7   2  14     6769.39     7102.71    490.20 o 
  -6   2  14     8254.67     8219.93    577.56 o 
  -5   2  14     8414.32     8774.30    568.30 o 
  -4   2  14     1105.92     1042.57    375.02 o 
  -3   2  14    24422.63    27480.79    892.15 o 
  -2   2  14    20998.51    25249.22    835.44 o 
  -1   2  14     7508.44     7538.14    383.43 o 
   0   2  14    10784.23    10987.23    679.54 o 
   1   2  14     1222.68     1029.65    411.79 o 
   2   2  14     9193.11     8541.25    317.97 o 
   3   2  14     2503.04     2688.54    331.15 o 
   4   2  14     4012.44     3467.90    359.07 o 
   5   2  14      125.65       21.50    240.25 o 
   6   2  14      641.66      922.08    642.33 o 
   7   2  14     1359.49     1160.31    724.15 o 
 -10   3  14      110.23      105.01   1828.87 o 
  -9   3  14     1401.70     1135.77    672.70 o 
  -8   3  14     5950.38     5240.77    584.94 o 
  -7   3  14     1973.61     1444.84    533.29 o 
  -6   3  14     2077.70     1717.96    490.17 o 
  -5   3  14      217.43       10.23    199.92 o 
  -4   3  14      921.08     1243.23    532.39 o 
  -3   3  14      297.22      253.56    498.32 o 
  -2   3  14     6241.22     5253.95    530.91 o 
  -1   3  14       23.43       39.09    436.79 o 
   0   3  14     3198.54     2833.88    324.53 o 
   1   3  14      602.33      430.78    358.16 o 
   2   3  14       82.71      170.54    343.75 o 
   3   3  14     7777.44     7380.71    419.16 o 
   4   3  14      648.21      525.45    417.43 o 
   5   3  14     3039.88     2807.82    528.18 o 
   6   3  14     2237.10     2127.60    636.35 o 
   7   3  14       72.66      143.09    860.71 o 
 -10   4  14       53.04       14.91    236.93 o 
  -9   4  14     1011.55      967.24    703.90 o 
  -8   4  14        1.95       -5.65    151.09 o 
  -7   4  14     1035.68      771.86    543.64 o 
  -6   4  14        2.66      -34.72    478.65 o 
  -5   4  14       41.33      175.79    474.13 o 
  -4   4  14     1442.21     1383.12    656.86 o 
  -3   4  14       18.36      -12.84    185.60 o 
  -2   4  14      705.97       82.01    586.16 o 
  -1   4  14       17.35      200.35    592.31 o 
   0   4  14     2139.30     1632.56    430.98 o 
   1   4  14      974.91      671.52    334.23 o 
   2   4  14       23.26       85.49    432.53 o 
   3   4  14      598.29      543.30    422.30 o 
   4   4  14     2180.13     1613.71    562.65 o 
   5   4  14      151.50      174.68    575.68 o 
   6   4  14       89.08      115.34    346.52 o 
   7   4  14      500.45      573.21    924.80 o 
 -10   5  14      550.66       96.18    455.11 o 
  -9   5  14      213.21      100.56   1220.41 o 
  -8   5  14     1695.26     1804.60    677.17 o 
  -7   5  14      100.53      238.59    597.92 o 
  -6   5  14     1154.65      975.32    583.81 o 
  -5   5  14        4.64      -73.07    288.96 o 
  -4   5  14      276.79     -116.03    339.63 o 
  -3   5  14       73.84      -43.69    326.41 o 
  -2   5  14        7.41      -89.22    612.80 o 
  -1   5  14      170.27       18.36    697.99 o 
   0   5  14     1458.00     1068.05    536.12 o 
   1   5  14      196.51      207.16    473.68 o 
   2   5  14     2462.34     1896.36    420.48 o 
   3   5  14     2121.08     2035.34    525.69 o 
   4   5  14       64.92       65.65    464.50 o 
   5   5  14      640.86      971.72    679.41 o 
   6   5  14     1178.25     1221.81    676.74 o 
  -9   6  14     1012.60      980.45    900.39 o 
  -8   6  14     1773.95     1263.96    812.13 o 
  -7   6  14     4009.30     3837.17    723.24 o 
  -6   6  14      189.74      168.53    675.96 o 
  -5   6  14     1381.05     1426.08    633.73 o 
  -4   6  14      599.21      315.40    628.96 o 
  -3   6  14     3178.60     3565.57    753.80 o 
  -2   6  14      978.33     1395.24    796.39 o 
  -1   6  14     5231.03     5301.54    820.62 o 
   0   6  14     1422.92     1251.46    579.56 o 
   1   6  14      386.65      219.21    629.51 o 
   2   6  14     4755.32     4329.06    408.83 o 
   3   6  14      361.80       58.17    264.68 o 
   4   6  14     4882.77     5185.37    650.27 o 
   5   6  14      425.68      793.02    673.17 o 
   6   6  14      941.87      561.99    738.24 o 
  -8   7  14     2683.50     2120.72    822.68 o 
  -7   7  14     6275.50     5906.97    849.26 o 
  -6   7  14     2953.18     2739.44    778.40 o 
  -5   7  14     3017.92     2776.16    814.01 o 
  -4   7  14     7826.12     7901.83    813.28 o 
  -3   7  14     2089.75     1521.18    740.21 o 
  -2   7  14    13922.02    13570.54    980.71 o 
  -1   7  14     9901.32     9044.09    904.70 o 
   0   7  14     1547.95     1328.33    584.37 o 
   1   7  14    10224.54     9599.72    699.31 o 
   2   7  14     2374.06     1728.25    572.25 o 
   3   7  14     5997.98     5041.06    578.28 o 
   4   7  14     2270.02     2283.83    710.61 o 
   5   7  14      449.04      146.14    585.49 o 
  -7   8  14     6312.59     6443.44   1187.79 o 
  -6   8  14     2221.42     2677.02   1108.48 o 
  -5   8  14     5104.99     5189.19    805.57 o 
  -4   8  14      665.20      408.29    762.24 o 
  -3   8  14    11349.66    10808.70    969.32 o 
  -2   8  14     5941.52     4387.66    893.32 o 
  -1   8  14     6199.55     6806.57   1043.13 o 
   0   8  14     2170.41     1868.14    775.16 o 
   1   8  14      418.70       24.61    325.60 o 
   2   8  14     5673.04     6007.83    584.55 o 
   3   8  14      500.12      394.54    595.66 o 
   4   8  14     5112.34     5125.39    777.63 o 
  -6   9  14     3524.39     4154.51   1274.81 o 
  -5   9  14       19.44      581.59   1084.25 o 
  -4   9  14     1421.42     1364.40   1161.72 o 
  -3   9  14     1045.97      362.76   1144.46 o 
  -2   9  14     7054.73     7521.44    834.94 o 
  -1   9  14      776.83      641.99    845.61 o 
   0   9  14     4487.13     4507.31    863.27 o 
   1   9  14     3380.42     3058.44    837.83 o 
   2   9  14       73.85     -301.91    729.87 o 
  -3  10  14     6498.96     6397.54   1321.81 o 
  -2  10  14     3856.12     3674.62   1278.85 o 
  -1  10  14     4044.49     4310.42    920.40 o 
   0  10  14     2203.54     2523.81    885.50 o 
 -10   1  15     1002.13      563.48   1324.97 o 
  -9   1  15     2810.66     3544.50   1123.26 o 
  -8   1  15       11.53      168.96    610.08 o 
  -7   1  15      211.78      403.75    574.74 o 
  -6   1  15      684.63      703.14    429.84 o 
  -5   1  15      299.50       81.09    171.48 o 
  -4   1  15      177.53      263.47    357.44 o 
  -3   1  15      460.69      589.91    387.69 o 
  -2   1  15       32.13      142.40    315.59 o 
  -1   1  15      361.57      459.87    242.04 o 
   0   1  15     2019.92     1308.55    565.86 o 
   1   1  15      927.82     1069.72    547.89 o 
   2   1  15     8064.76     7693.03    375.78 o 
   3   1  15       15.53      173.67    411.04 o 
   4   1  15     3998.58     3500.50    465.67 o 
   5   1  15     3227.91     3201.79    533.83 o 
   6   1  15       24.95      -66.60    545.15 o 
   7   1  15     2380.45     2460.95    790.45 o 
 -10   2  15     1414.91      625.29   1817.85 o 
  -9   2  15     5767.24     6039.35   1068.28 o 
  -8   2  15     2555.77     2242.14    603.25 o 
  -7   2  15     1255.03     1435.93    551.64 o 
  -6   2  15    10925.46    11522.21    578.15 o 
  -5   2  15     2181.12     2373.44    424.22 o 
  -4   2  15    13193.13    14778.23   1137.14 o 
  -3   2  15     2200.91     2432.51    399.31 o 
  -2   2  15     4074.14     4169.35    459.49 o 
  -1   2  15     9291.60    10428.51    538.60 o 
   0   2  15       37.57       88.87    378.37 o 
   1   2  15    13378.31    13059.23    512.32 o 
   2   2  15     1079.48     1033.96    382.19 o 
   3   2  15      516.48      610.04    356.41 o 
   4   2  15     1720.47     1493.70    534.26 o 
   5   2  15       10.80       -1.40     67.92 o 
   6   2  15     3962.72     3693.87    759.28 o 
   7   2  15        2.52      -68.06    608.42 o 
 -10   3  15     7658.24     9743.55   1850.90 o 
  -9   3  15     3273.04     2365.32    708.20 o 
  -8   3  15     4828.64     4682.50    651.16 o 
  -7   3  15     5134.24     5634.84    573.23 o 
  -6   3  15        5.91        5.61    496.43 o 
  -5   3  15    34100.95    34679.39   1014.23 o 
  -4   3  15     3415.22     3580.23    474.36 o 
  -3   3  15    13472.91    16034.83   1644.36 o 
  -2   3  15     8903.60     8698.14    630.68 o 
  -1   3  15     1544.74     1217.44    558.84 o 
   0   3  15    19544.53    20431.20    568.94 o 
   1   3  15     2722.29     2407.77    445.83 o 
   2   3  15     6393.48     6459.57    472.73 o 
   3   3  15      309.18      165.55    274.04 o 
   4   3  15      260.27      199.51    439.95 o 
   5   3  15     2870.20     2384.66    697.22 o 
   6   3  15      337.86      204.74    934.89 o 
 -10   4  15     6898.58     5488.43   1950.77 o 
  -9   4  15     7391.78     7441.38    769.55 o 
  -8   4  15     4505.66     4716.33    687.24 o 
  -7   4  15       32.51      -43.96    408.58 o 
  -6   4  15    10379.48     9682.74    657.41 o 
  -5   4  15     5240.24     4996.71    568.17 o 
  -4   4  15    13888.02    12272.83   1029.91 o 
  -3   4  15     1281.21      865.60    637.10 o 
  -2   4  15     3813.95     2860.97    677.70 o 
  -1   4  15     8544.61     7634.58   1230.01 o 
   0   4  15      792.91      136.42    359.73 o 
   1   4  15    26319.92    25225.38    658.58 o 
   2   4  15       28.88      131.04    493.50 o 
   3   4  15     8327.59     8909.19    478.22 o 
   4   4  15     4629.50     4602.25    571.39 o 
   5   4  15     2599.35     2104.70    675.06 o 
   6   4  15    13853.62    14635.56    909.92 o 
  -9   5  15     5615.40     5723.89    831.20 o 
  -8   5  15     3199.23     3052.27    773.91 o 
  -7   5  15     3698.93     3718.10    644.46 o 
  -6   5  15     1596.40     1235.70    646.34 o 
  -5   5  15    14320.42    13852.16    921.59 o 
  -4   5  15     3489.10     3143.33    739.11 o 
  -3   5  15    10266.36    10114.75    837.88 o 
  -2   5  15     1154.05      988.05    864.68 o 
  -1   5  15     2301.41     1925.43    955.00 o 
   0   5  15    18644.82    17651.23    982.73 o 
   1   5  15        7.21      -56.26    437.80 o 
   2   5  15    17582.48    16754.39    656.75 o 
   3   5  15     1455.46     1256.20    555.62 o 
   4   5  15     2361.85     2104.19    587.06 o 
   5   5  15     8400.00     9562.05    673.19 o 
   6   5  15       11.16      229.46    772.74 o 
  -8   6  15      723.31      491.21    854.13 o 
  -7   6  15     1678.31     1465.54    755.64 o 
  -6   6  15     7689.90     7526.58    879.37 o 
  -5   6  15     1529.25     1350.81    815.48 o 
  -4   6  15    19886.98    18647.01   1110.68 o 
  -3   6  15     4822.71     4758.87    772.52 o 
  -2   6  15      960.85      591.14    909.48 o 
  -1   6  15     7965.80     7902.20    896.99 o 
   0   6  15     2973.21     2952.21    609.85 o 
   1   6  15     6141.92     5643.40    673.27 o 
   2   6  15     1238.60     1374.11    492.64 o 
   3   6  15      191.25      247.01    704.39 o 
   4   6  15      479.53      445.11    676.07 o 
   5   6  15      178.81      185.79    787.33 o 
  -8   7  15     1968.69     2367.84    993.01 o 
  -7   7  15     1554.65     1595.78    839.76 o 
  -6   7  15      607.31      506.33   1043.49 o 
  -5   7  15     6692.33     6316.40    762.24 o 
  -4   7  15     1599.12     1108.85    735.81 o 
  -3   7  15     2170.36     2188.32    849.26 o 
  -2   7  15      322.63      537.17    943.26 o 
  -1   7  15       65.02     -103.17   1263.79 o 
   0   7  15     5085.57     4280.83    741.22 o 
   1   7  15      365.39      543.90    726.97 o 
   2   7  15     1640.71     1704.64    579.26 o 
   3   7  15      308.53       29.56    437.16 o 
   4   7  15      205.17       32.32    125.47 o 
  -6   8  15        3.69      -75.64   3746.95 o 
  -5   8  15      592.20      659.80   1036.88 o 
  -4   8  15      189.58       -9.91     71.60 o 
  -3   8  15      192.79      172.94    894.42 o 
  -2   8  15        5.04      156.41   1104.44 o 
  -1   8  15        2.08      122.09    986.66 o 
   0   8  15      490.43      370.72    730.62 o 
   1   8  15     2262.89     1612.49    817.43 o 
   2   8  15      464.35      316.30    925.19 o 
   3   8  15     1358.01     1595.71    633.04 o 
  -5   9  15       67.93     -391.77   1213.12 o 
  -4   9  15       15.18       21.66   1285.09 o 
  -3   9  15      108.95      490.17   1259.39 o 
  -2   9  15       29.11       49.57   1222.67 o 
  -1   9  15      139.54      123.29    398.38 o 
   0   9  15       66.46      219.53    787.40 o 
   1   9  15      137.86     -103.58    333.94 o 
 -10   0  16     2072.34     1858.24   1705.13 o 
  -9   0  16     7189.65     8069.99   1687.14 o 
  -8   0  16      759.69     1006.78   1496.58 o 
  -7   0  16    22784.48    27838.71   1652.26 o 
  -6   0  16      993.24     1102.13    692.69 o 
  -5   0  16     3860.72     4609.64    485.60 o 
  -4   0  16     1474.88     1359.43    583.06 o 
  -3   0  16      218.17      453.88    563.51 o 
  -2   0  16    20197.08    21593.58    775.79 o 
  -1   0  16     2315.35     2434.44    485.18 o 
   0   0  16    23392.87    24810.67   1303.08 o 
   1   0  16      532.05      370.84    926.37 o 
   2   0  16     9067.24     8239.99    565.01 o 
   3   0  16    20310.94    20429.18    841.92 o 
   4   0  16      811.90     1124.07    731.49 o 
   5   0  16    13347.04    15830.54   1436.36 o 
   6   0  16     1371.71     1338.75    906.19 o 
 -10   1  16     1735.55     1780.06   1349.28 o 
  -9   1  16       94.85      523.60   1241.87 o 
  -8   1  16    13206.92    14631.00   1069.75 o 
  -7   1  16      710.30      721.45    654.54 o 
  -6   1  16    17743.02    20564.45    606.55 o 
  -5   1  16      401.42      422.50    458.01 o 
  -4   1  16     4265.13     4174.32    417.46 o 
  -3   1  16    17028.61    19658.69    818.81 o 
  -2   1  16      201.43       18.81    446.75 o 
  -1   1  16    22600.47    24391.11    674.90 o 
   0   1  16      212.36      178.79    554.20 o 
   1   1  16     2656.21     2678.50    640.72 o 
   2   1  16     5540.80     5815.20    485.24 o 
   3   1  16     1633.02     1337.82    440.98 o 
   4   1  16    10241.44    10638.42    581.32 o 
   5   1  16      215.14      331.94    652.28 o 
   6   1  16     2122.56     2130.58    753.33 o 
 -10   2  16     2718.50     2219.90   1913.31 o 
  -9   2  16     1495.95     1903.91   1212.22 o 
  -8   2  16        1.60     -219.69    655.78 o 
  -7   2  16    18825.97    21174.82    887.55 o 
  -6   2  16      496.20      526.94    618.72 o 
  -5   2  16     9759.32    10568.78    601.24 o 
  -4   2  16     6112.43     7145.95    455.46 o 
  -3   2  16       44.63       66.97    290.17 o 
  -2   2  16    26577.83    25545.07    940.35 o 
  -1   2  16      546.42      697.62    614.33 o 
   0   2  16     6435.77     6677.21    422.27 o 
   1   2  16     1083.43      780.99    457.61 o 
   2   2  16       29.73      215.06    510.87 o 
   3   2  16     3170.44     2843.54    551.05 o 
   4   2  16       86.23      -44.45    414.84 o 
   5   2  16     1221.62     1428.59    696.89 o 
   6   2  16      245.22      609.32    826.54 o 
  -9   3  16        2.16      -33.05    299.24 o 
  -8   3  16     3158.40     3205.81    737.37 o 
  -7   3  16      866.13      926.18    655.06 o 
  -6   3  16     2952.39     2197.67    639.95 o 
  -5   3  16       62.19      266.17    647.71 o 
  -4   3  16       19.21      355.00    539.23 o 
  -3   3  16     1104.62     1158.14    633.39 o 
  -2   3  16      152.64      185.13    717.94 o 
  -1   3  16     4236.71     4365.46    569.79 o 
   0   3  16      186.37       -8.76    422.46 o 
   1   3  16     2324.61     1953.99    487.14 o 
   2   3  16     2518.40     2250.48    455.80 o 
   3   3  16     1244.79      804.70    607.26 o 
   4   3  16     5406.02     4599.90    656.31 o 
   5   3  16        2.02      -59.59    422.49 o 
   6   3  16      713.65      961.83   1024.03 o 
  -9   4  16      170.97      155.66   1360.81 o 
  -8   4  16      602.91      508.70    782.94 o 
  -7   4  16       59.34      -53.34    561.13 o 
  -6   4  16       62.50      215.24    655.48 o 
  -5   4  16       40.75       -2.18     56.37 o 
  -4   4  16      760.47      537.90    837.88 o 
  -3   4  16      632.17       -8.52    747.61 o 
  -2   4  16        3.31     -307.53    689.92 o 
  -1   4  16      510.62      259.43    815.65 o 
   0   4  16       47.87      -63.29    427.90 o 
   1   4  16       38.62       32.42    106.56 o 
   2   4  16      699.35      629.93    463.16 o 
   3   4  16     1274.69     1170.84    528.84 o 
   4   4  16      260.49      325.33    809.60 o 
   5   4  16      368.87      336.35    872.55 o 
  -8   5  16      474.47      505.63    833.94 o 
  -7   5  16      109.73        9.55    264.73 o 
  -6   5  16        5.35      153.46    691.53 o 
  -5   5  16      273.98      610.60    866.88 o 
  -4   5  16      117.01      468.87    884.14 o 
  -3   5  16       56.38      362.03    769.95 o 
  -2   5  16      284.37      196.44   1029.54 o 
  -1   5  16      196.22      218.10    960.51 o 
   0   5  16      258.98      225.30    593.14 o 
   1   5  16     1190.14      970.78    528.25 o 
   2   5  16      182.41       80.99    555.16 o 
   3   5  16     1337.25      966.33    653.42 o 
   4   5  16     2641.64     2309.18    697.09 o 
   5   5  16        0.35       22.92   1005.83 o 
  -8   6  16        2.91       14.16    748.24 o 
  -7   6  16     3538.06     3135.25    838.21 o 
  -6   6  16      103.36      -52.45    323.64 o 
  -5   6  16     1546.61      584.53    965.65 o 
  -4   6  16      644.68      898.83    958.31 o 
  -3   6  16      589.08      239.76    914.25 o 
  -2   6  16     3912.90     3326.91    942.52 o 
  -1   6  16      519.55       54.71   1148.14 o 
   0   6  16     5187.09     4873.21    714.74 o 
   1   6  16       99.29      220.36    753.84 o 
   2   6  16     1594.43      885.60    576.69 o 
   3   6  16     2198.42     2475.06    654.47 o 
   4   6  16       47.64     -206.22    716.88 o 
  -7   7  16       52.15      172.80   1178.72 o 
  -6   7  16     9897.60     9846.35   1075.07 o 
  -5   7  16     2592.96     2508.49    987.32 o 
  -4   7  16     2529.33     1864.85    825.76 o 
  -3   7  16    11231.20    10077.30    949.50 o 
  -2   7  16       89.21      205.61   1130.14 o 
  -1   7  16     7344.28     7243.35    675.16 o 
   0   7  16     1072.16      614.28    759.94 o 
   1   7  16      710.36      392.80    831.13 o 
   2   7  16     1726.94     1344.88    670.80 o 
   3   7  16      510.26      416.23    719.16 o 
  -5   8  16     3904.46     4125.50   1173.84 o 
  -4   8  16     1400.65     1105.18    961.25 o 
  -3   8  16      331.73       47.36    949.50 o 
  -2   8  16     8843.55     8395.30   1134.55 o 
  -1   8  16       29.40       34.77    218.10 o 
   0   8  16     3959.75     3907.88    876.50 o 
   1   8  16      423.13      577.83    909.18 o 
  -9   1  17     1263.29      597.91   1211.76 o 
  -8   1  17       30.06      355.62   1098.98 o 
  -7   1  17       51.06       88.05    311.84 o 
  -6   1  17       32.98      278.90    671.48 o 
  -5   1  17       52.12      118.16    506.35 o 
  -4   1  17      784.51      815.37    410.97 o 
  -3   1  17     2569.50     2100.92    477.39 o 
  -2   1  17     1670.58     1421.21    487.36 o 
  -1   1  17      449.05      487.11    469.25 o 
   0   1  17     3240.45     3166.91    598.95 o 
   1   1  17     2206.48     2098.79    663.09 o 
   2   1  17     1507.64     2254.32    785.62 o 
   3   1  17     4017.36     3461.33    578.17 o 
   4   1  17      441.56      340.66    726.12 o 
   5   1  17     1264.44     1335.17    745.61 o 
  -9   2  17      110.77      -72.69    799.04 o 
  -8   2  17     6168.77     5511.12   1140.13 o 
  -7   2  17      226.70      212.70    363.87 o 
  -6   2  17     1456.63     1074.72    674.76 o 
  -5   2  17     9587.05    10294.57    604.31 o 
  -4   2  17       78.31      233.69    546.81 o 
  -3   2  17     8163.31     8153.04    621.01 o 
  -2   2  17      382.52      169.00    530.56 o 
  -1   2  17     1634.14     1659.33    427.35 o 
   0   2  17     4509.82     4797.42    721.30 o 
   1   2  17     1066.49      990.06    639.66 o 
   2   2  17     3729.78     3443.13    581.17 o 
   3   2  17       41.66       43.01    289.71 o 
   4   2  17      861.55      799.82    703.31 o 
   5   2  17      345.10      321.02    802.36 o 
  -9   3  17    12566.39    14458.36   1559.36 o 
  -8   3  17        7.60      276.58    863.22 o 
  -7   3  17     6876.19     6059.51    760.27 o 
  -6   3  17     3956.55     3619.34    687.23 o 
  -5   3  17     1493.68     1181.23    706.93 o 
  -4   3  17    21615.41    23472.01    932.61 o 
  -3   3  17       11.37       40.85    461.93 o 
  -2   3  17     8857.28    10619.84    760.83 o 
  -1   3  17     2716.17     2531.42    419.40 o 
   0   3  17      587.97      476.87    526.57 o 
   1   3  17     6255.14     7096.06    804.74 o 
   2   3  17      160.86      135.92    416.80 o 
   3   3  17     2888.55     2389.58    650.35 o 
   4   3  17        7.85      207.95    719.22 o 
   5   3  17     2839.34     2875.58    850.56 o 
  -8   4  17     6897.46     6418.00   1239.74 o 
  -7   4  17      243.03      547.61    778.13 o 
  -6   4  17      887.63      632.46    727.80 o 
  -5   4  17     8342.71     9258.69    921.41 o 
  -4   4  17     1180.74      809.61    996.49 o 
  -3   4  17    10371.22     9112.38    836.14 o 
  -2   4  17      455.35      262.08    773.20 o 
  -1   4  17     6938.71     6231.02    555.99 o 
   0   4  17     5693.29     5385.89    554.32 o 
   1   4  17     7900.42     7448.01    561.66 o 
   2   4  17    12992.94    14115.37    970.30 o 
   3   4  17      358.14      -30.66    437.44 o 
   4   4  17     4614.11     4310.09    925.93 o 
  -8   5  17       37.69       56.62    213.14 o 
  -7   5  17     1717.12     1626.97    762.08 o 
  -6   5  17     3279.66     3529.88    734.60 o 
  -5   5  17      695.63      792.41    745.88 o 
  -4   5  17    13146.30    11767.75   1017.06 o 
  -3   5  17     1684.47     1944.16    996.49 o 
  -2   5  17     5247.14     3886.11   1011.55 o 
  -1   5  17      539.45      436.41    701.36 o 
   0   5  17     4208.77     3473.01    603.80 o 
   1   5  17    10643.59    11207.49    703.47 o 
   2   5  17     2447.48     1958.29    728.38 o 
   3   5  17     6956.59     7120.02    838.11 o 
   4   5  17      452.23      564.33    957.44 o 
  -7   6  17      195.70      229.72    853.99 o 
  -6   6  17     2005.00     1848.86    807.74 o 
  -5   6  17     9979.70     8879.23    956.47 o 
  -4   6  17      842.29      701.29   1102.97 o 
  -3   6  17     9294.56     9206.75   1088.29 o 
  -2   6  17      455.55      353.58    966.39 o 
  -1   6  17      728.67      430.55    745.35 o 
   0   6  17     6387.29     5505.45    721.84 o 
   1   6  17      390.70      309.37    622.99 o 
   2   6  17     2784.70     2009.36    762.63 o 
   3   6  17      155.66      379.38    708.76 o 
  -5   7  17      126.68      168.90   1177.88 o 
  -4   7  17     3981.61     3375.38    942.89 o 
  -3   7  17        4.13      289.33    974.46 o 
  -2   7  17      738.49      418.94   1166.13 o 
  -1   7  17      886.45      815.16    810.63 o 
   0   7  17      704.42      792.68    805.79 o 
   1   7  17     3127.46     2653.27    671.09 o 
  -3   8  17      102.73      168.53   1297.57 o 
  -2   8  17      818.23      654.66   1224.14 o 
  -1   8  17      207.00      416.05    933.96 o 
  -8   0  18     4039.59     4415.57   1556.06 o 
  -7   0  18      589.69      929.30   1430.12 o 
  -6   0  18     8222.08     9311.76   1286.56 o 
  -5   0  18     2494.49     2835.38    750.34 o 
  -4   0  18     3181.99     3567.84    695.51 o 
  -3   0  18      226.47      117.49    904.34 o 
  -2   0  18     9225.11     9891.15    969.32 o 
  -1   0  18     9603.02    11239.02   1000.17 o 
   0   0  18     8341.87    11034.14    999.43 o 
   1   0  18    12872.89    13256.98   1096.73 o 
   2   0  18      251.92      192.03    993.92 o 
   3   0  18    11269.93    11065.86    719.21 o 
   4   0  18     6399.04     7142.89   1171.63 o 
  -8   1  18     1242.98     1056.84   1143.50 o 
  -7   1  18    11117.42    13713.47   1006.26 o 
  -6   1  18     2674.91     2952.58    727.39 o 
  -5   1  18    10571.49    12383.98    467.80 o 
  -4   1  18       22.38      204.74    564.11 o 
  -3   1  18     6556.16     7069.47    540.72 o 
  -2   1  18     9736.81    10248.06    691.88 o 
  -1   1  18     5872.86     5679.57    740.21 o 
   0   1  18     6885.17     8096.07    802.08 o 
   1   1  18      118.27      593.42    781.15 o 
   2   1  18     3559.23     3604.38    786.49 o 
   3   1  18     2452.62     2330.34    633.54 o 
   4   1  18     5942.86     6282.17    727.09 o 
  -8   2  18     3762.39     4149.75   1467.76 o 
  -7   2  18     2380.99     1963.50    808.28 o 
  -6   2  18    11656.42    12936.64    843.60 o 
  -5   2  18      288.75      320.25    782.11 o 
  -4   2  18     5046.05     6502.84    589.08 o 
  -3   2  18     5196.91     5472.66    694.41 o 
  -2   2  18     1889.50     1789.38    550.50 o 
  -1   2  18     7636.14     8605.38    718.38 o 
   0   2  18      110.59      211.15    807.55 o 
   1   2  18     1317.46     1181.34    792.98 o 
   2   2  18      501.93      468.70    772.00 o 
   3   2  18     1743.99     1588.89    703.23 o 
   4   2  18      279.29      395.21    709.37 o 
  -8   3  18       20.37      198.64   1700.72 o 
  -7   3  18     1596.33     1649.46    856.16 o 
  -6   3  18      437.80      504.62   1137.73 o 
  -5   3  18      315.50      198.27    826.29 o 
  -4   3  18      215.43       55.62   1265.61 o 
  -3   3  18      617.20      564.94    646.39 o 
  -2   3  18      903.13      635.80    626.05 o 
  -1   3  18     3289.01     3242.03    836.07 o 
   0   3  18     2016.12     2230.32    860.36 o 
   1   3  18      561.77      841.46    850.08 o 
   2   3  18     2079.16     2538.82    905.00 o 
   3   3  18      833.71      833.05    726.08 o 
   4   3  18     1533.29     1423.24    797.87 o 
  -7   4  18       17.97       42.44    653.00 o 
  -6   4  18        0.60       53.49    758.05 o 
  -5   4  18      746.91      666.05    843.81 o 
  -4   4  18        4.39     -202.71    606.36 o 
  -3   4  18       76.68      -29.01    174.77 o 
  -2   4  18      677.02      498.81    964.32 o 
  -1   4  18      455.84      224.87    525.94 o 
   0   4  18     1143.96      845.12    992.47 o 
   1   4  18      433.94      478.71   1035.43 o 
   2   4  18        9.11      203.02    929.52 o 
   3   4  18      227.29      560.84    782.42 o 
  -7   5  18       10.32      431.56    922.26 o 
  -6   5  18       27.23        7.05    603.09 o 
  -5   5  18       32.02      125.20    525.73 o 
  -4   5  18      199.86       53.61   1182.65 o 
  -3   5  18      832.71     1037.98   1281.42 o 
  -2   5  18       85.03     -325.68    780.60 o 
  -1   5  18     1767.59     1772.50    745.79 o 
   0   5  18      277.15      393.00    655.05 o 
   1   5  18      439.97      323.84   1358.16 o 
   2   5  18     1482.82     1234.05   1170.90 o 
  -5   6  18      232.68      416.74   1067.36 o 
  -4   6  18     1715.88     1416.90   1283.99 o 
  -3   6  18      149.38      366.43   1321.44 o 
  -2   6  18     1353.73      301.08   1423.51 o 
  -1   6  18     2160.12     1640.98    774.79 o 
   0   6  18      735.70      665.79    743.63 o 
   1   6  18     3020.04     3047.60    812.17 o 
  -3   7  18     1690.51     1637.57   1333.19 o 
  -2   7  18     4749.04     3672.79   1309.32 o 
  -1   7  18      542.97      329.12    836.21 o 
  -7   1  19       30.06      312.83   1549.82 o 
  -6   1  19      315.69      433.11    733.01 o 
  -5   1  19       14.88      -95.05    770.47 o 
  -4   1  19     2287.27     2042.06    763.26 o 
  -3   1  19      346.59      487.36    729.68 o 
  -2   1  19     2615.66     2501.03    756.47 o 
  -1   1  19     2709.02     3049.66    842.10 o 
   0   1  19      134.03      462.93    790.84 o 
   1   1  19     4474.34     4717.54    776.93 o 
   2   1  19      870.36     1234.94    909.90 o 
   3   1  19      890.50     1429.58    928.46 o 
  -7   2  19     3876.32     2891.45   1550.92 o 
  -6   2  19      253.76        3.96    531.31 o 
  -5   2  19     2714.51     2542.67    681.83 o 
  -4   2  19     2959.47     3133.57    668.20 o 
  -3   2  19     1973.38     1758.12    817.61 o 
  -2   2  19     1349.59     2245.19    788.54 o 
  -1   2  19       11.23      366.75    793.82 o 
   0   2  19     1926.00     1498.27    860.64 o 
   1   2  19     1312.76     1053.35    906.87 o 
   2   2  19     3312.79     2984.30    876.46 o 
   3   2  19      577.79      379.79    962.52 o 
  -7   3  19      931.77      660.63   1023.75 o 
  -6   3  19     5023.67     5420.35    963.44 o 
  -5   3  19     4468.99     4444.31    853.94 o 
  -4   3  19     6417.87     5600.51    910.76 o 
  -3   3  19     7766.69     7853.32    621.54 o 
  -2   3  19      847.78     1132.83    936.56 o 
  -1   3  19     2948.61     3477.04   1097.65 o 
   0   3  19     1061.31     1509.64    908.10 o 
   1   3  19     3955.17     3807.59    811.55 o 
   2   3  19      761.27      923.74    998.27 o 
  -6   4  19      110.97       51.30    669.51 o 
  -5   4  19     4710.99     4074.53    905.17 o 
  -4   4  19     4132.33     2849.49    872.24 o 
  -3   4  19     9596.36     9114.22   1137.12 o 
  -2   4  19     4087.89     4236.12    738.86 o 
  -1   4  19     1303.12     1184.54   1005.29 o 
   0   4  19     9136.83     9064.62   1622.88 o 
   1   4  19     1814.89     1428.86    914.47 o 
   2   4  19    10592.96    11187.54   1394.14 o 
  -5   5  19     1406.05      829.05    912.68 o 
  -4   5  19     5239.28     4266.86   1385.33 o 
  -3   5  19     3200.55     2608.73   1419.84 o 
  -2   5  19     3977.40     3115.06   1430.86 o 
  -1   5  19     4725.30     4303.39   1243.60 o 
   0   5  19       47.46      -64.62  33563.96 o 
   1   5  19     8555.21     8652.32   1499.88 o 
  -3   6  19     1623.26     1393.04   1362.19 o 
  -2   6  19     3678.14     3494.36    849.78 o 
  -4   0  20     3687.19     4457.06   1105.54 o 
  -3   0  20     5055.40     4841.85   1066.62 o 
  -2   0  20       16.95      -87.39    709.00 o 
  -1   0  20    16968.76    16758.30   1271.50 o 
   0   0  20     1091.95     1312.99   1118.03 o 
   1   0  20     8027.96     9816.61   1254.61 o 
  -5   1  20     7666.95     6699.35   1260.12 o 
  -4   1  20     3345.42     3402.85    826.24 o 
  -3   1  20       45.77      297.01    825.88 o 
  -2   1  20     8025.71     7907.06    852.81 o 
  -1   1  20     1310.12     1507.75    848.90 o 
   0   1  20     8835.12     9675.25    813.59 o 
   1   1  20      749.96      947.26    878.39 o 
  -6   2  20     6196.05     6132.30    811.66 o 
  -5   2  20     4004.67     3848.26    947.00 o 
  -4   2  20      787.45      479.89   1323.64 o 
  -3   2  20     2540.85     3002.43    893.58 o 
  -2   2  20     1029.19     1193.57    933.75 o 
  -1   2  20     2874.07     3192.16    880.60 o 
   0   2  20      203.04       79.55    303.26 o 
   1   2  20     1916.57     2667.84    902.93 o 
  -5   3  20     1133.01      883.47    978.65 o 
  -4   3  20      578.51      156.20    244.72 o 
  -3   3  20       98.54     -482.46    733.24 o 
  -2   3  20     1905.11     1736.01    976.77 o 
  -1   3  20       37.64      116.43   1028.17 o 
   0   3  20     2635.85     3056.77   1013.23 o 
  -4   4  20      251.86      140.88    587.52 o 
  -3   4  20      127.14      289.52    958.66 o 
  -2   4  20       15.06      -65.72  31280.54 o 
  -1   4  20      780.94      386.28   1138.42 o 
  -4   1  21      620.58      881.94   1323.27 o 
  -3   1  21     2838.84     3410.17    943.98 o 
  -2   1  21       87.29      315.05    937.76 o 
  -1   1  21     2220.94     2328.47    884.41 o 
                                                 
